# Supplementary material for: Light wavelength and pulsing frequency affect avoidance responses of Canada geese
Source: PeerJ. 2023 Nov 21;11:e16379. doi: 10.7717/peerj.16379 (PMC10668863; doi:10.7717/peerj.16379)
Supplement: Supplemental Information 12 [file peerj-11-16379-s012.csv]

bird_id	date	color	frequency	trial_order	time	time_numeric	time_decimal	light_int_left	light_int_right	mean_light_int	delta_light_int	temp	r_h	light_position	direction	direction_binary	preference	preference_binary	latency_new	speed	latency_new_frames	video_new	video_new_frames	body_move_freq	head_move_freq	day_from_start	day_from_start_order	light_int_at_position	light_int_not_at_position
24_BBRO	12/17/2020	Red	Steady	1	12:12	1212	12.2	2158	5082	3620	2924	2.94	58.9	Right	Left	0	Away	1	2.436	1.502463054	73	0.467	14	0	1	1	1	5082	2158
11_YYGY	12/17/2020	Red	Steady	1	12:40	1240	12.67	4928	4971	4949.5	43	2.39	74.4	Right	Left	0	Away	1	38.505	0.095052591	1155	34.801	1044	5	21	1	1	4971	4928
25_GGBG	12/17/2020	Red	Pulse	1	13:22	1322	13.37	3515	2703	3109	812	4.67	69.2	Right	Left	0	Away	1	298.431	0.012264141	8953	286.853	8606	2	20	1	1	2703	3515
5_YBBB	12/17/2020	Red	Steady	1	13:52	1352	13.87	3509	4574	4041.5	1065	1.83	76.2	Right	Left	0	Away	1	8.074	0.453306911	242	3.503	105	0	5	1	1	4574	3509
13_WBRG	12/17/2020	Red	Steady	1	16:23	1623	16.38	1590	1744	1667	154	0.94	81	Right	Left	0	Away	1	11.311	0.323578817	339	2.2	66	1	2	1	1	1744	1590
10_BOYOG	12/17/2020	Red	Steady	1	16:50	1650	16.83	1487	1623	1555	136	0.11	80.6	Right	Left	0	Away	1	12.045	0.303860523	361	12.045	361	1	4	1	1	1623	1487
14_YROO	12/19/2020	Red	Steady	1	11:36	1136	11.6	1501	2604	2052.5	1103	5.61	81.1	Right	Left	0	Away	1	2.302	1.589921807	69	1.034	31	0	2	3	2	2604	1501
15_YGYB	12/19/2020	Red	Steady	1	11:47	1147	11.78	1835	2245	2040	410	5.72	81.2	Right	Left	0	Away	1	2.836	1.290550071	85	0.667	20	0	0	3	2	2245	1835
23_YWRG	12/19/2020	Red	Steady	1	12:57	1257	12.95	2703	2679	2691	24	6.78	75.3	Right	Left	0	Away	1	4.038	0.906389302	121	2.136	64	0	4	3	2	2679	2703
4_OBOY	12/19/2020	Red	Steady	1	13:50	1350	13.83	2254	6630	4442	4376	7.72	72.1	Right	Left	0	Away	1	22.022	0.166197439	661	18.652	560	2	15	3	2	6630	2254
8_OWYO	12/20/2020	Red	Steady	2	11:00	1100	11	11976	8960	10468	3016	7.28	57.6	Right	Left	0	Away	1	52.318	0.069956803	1570	3.17	95	2	4	4	3	8960	11976
4_OBOY	12/20/2020	Blue	Pulse	2	11:55	1155	11.92	7543	9248	8395.5	1705	5.5	61.8	Right	Left	0	Away	1	18.519	0.197634861	556	8.775	263	2	11	4	3	9248	7543
6_RRBY	12/20/2020	Red	Pulse	2	12:29	1229	12.48	5336	5833	5584.5	497	6.94	58.9	Right	Left	0	Away	1	34.434	0.106290294	1033	3.604	108	0	4	4	3	5833	5336
24_BBRO	12/20/2020	Blue	Pulse	2	13:34	1334	13.57	3179	2169	2674	1010	6.67	58.5	Right	Left	0	Away	1	2.369	1.544955678	71	0.534	16	0	0	4	3	2169	3179
10_BOYOG	12/20/2020	Red	Pulse	2	14:45	1445	14.75	1836	1868	1852	32	6.28	60.7	Right	Left	0	Away	1	254.855	0.014361107	7646	224.392	6732	5	22	4	3	1868	1836
17_YGWO	12/20/2020	Red	Steady	2	15:56	1556	15.93	1031	1502	1266.5	471	6.78	58	Right	Left	0	Away	1	4.337	0.843901314	130	1.401	42	1	1	4	3	1502	1031
25_GGBG	12/20/2020	Red	Steady	2	16:04	1604	16.07	2191	2723	2457	532	4.56	64.5	Right	Left	0	Away	1	6.373	0.574297819	191	1.759	53	1	2	4	3	2723	2191
11_YYGY	12/20/2020	Blue	Pulse	2	16:25	1625	16.42	1923	2197	2060	274	5	63.8	Right	Left	0	Away	1	2.802	1.30620985	84	1.302	39	1	2	4	3	2197	1923
13_WBRG	12/20/2020	Blue	Pulse	2	16:34	1634	16.57	1981	2229	2105	248	4.28	63.3	Right	Left	0	Away	1	8.408	0.435299715	252	0.968	29	0	0	4	3	2229	1981
15_YGYB	12/20/2020	Blue	Pulse	2	16:45	1645	16.75	1523	1783	1653	260	3.94	62.9	Right	Left	0	Away	1	4.771	0.767134773	143	1.568	47	1	2	4	3	1783	1523
14_YROO	12/28/2020	Blue	Steady	3	11:14	1114	11.23	834	1205	1019.5	371	-0.33	70.5	Right	Left	0	Away	1	10.411	0.351551244	312	7.874	236	2	5	12	4	1205	834
24_BBRO	12/28/2020	Blue	Steady	3	11:35	1135	11.58	1240	1503	1371.5	263	0.11	69.9	Right	Left	0	Away	1	2.403	1.52309613	72	0.501	15	0	0	12	4	1503	1240
6_RRBY	12/28/2020	Red	Steady	3	11:55	1155	11.92	850	1237	1043.5	387	-0.11	70	Right	Left	0	Away	1	20.487	0.178649876	615	16.65	500	2	11	12	4	1237	850
17_YGWO	12/28/2020	Blue	Pulse	3	13:29	1329	13.48	1225	1387	1306	162	-0.22	67.3	Right	Left	0	Away	1	3.303	1.10808356	99	3.303	99	2	4	12	4	1387	1225
21_BYRO	12/28/2020	Blue	Steady	3	13:48	1348	13.8	1251	1035	1143	216	-1	69.6	Right	Left	0	Away	1	1.602	2.284644195	48	1.602	48	1	2	12	4	1035	1251
14_YROO	12/29/2020	Red	Pulse	4	10:15	1015	10.25	5641	7256	6448.5	1615	-1.11	65.8	Right	Left	0	Away	1	5.105	0.716944172	153	1.768	53	2	4	13	5	7256	5641
24_BBRO	12/29/2020	Red	Pulse	4	10:30	1030	10.5	5092	6388	5740	1296	-0.89	69.5	Right	Left	0	Away	1	2.502	1.462829736	75	0.734	22	1	1	13	5	6388	5092
23_YWRG	12/29/2020	Blue	Pulse	4	11:38	1138	11.63	4656	8078	6367	3422	0.67	59.6	Right	Left	0	Away	1	3.037	1.205136648	91	2.536	76	1	3	13	5	8078	4656
15_YGYB	12/29/2020	Blue	Steady	4	13:17	1317	13.28	4237	7329	5783	3092	1.17	60.1	Right	Left	0	Away	1	5.439	0.672917816	163	4.271	128	2	5	13	5	7329	4237
19_YOWW	12/29/2020	Red	Pulse	4	15:01	1501	15.02	2716	2366	2541	350	1.56	55.9	Right	Left	0	Away	1	5.138	0.712339432	154	1.535	46	1	2	13	5	2366	2716
8_OWYO	12/29/2020	Blue	Steady	4	15:27	1527	15.45	1789	2711	2250	922	1.22	56.6	Right	Left	0	Away	1	7.107	0.514985226	213	3.303	99	1	4	13	5	2711	1789
4_OBOY	1/2/2021	Red	Pulse	5	15:19	1519	15.32	1967	1883	1925	84	3	83.2	Right	Left	0	Away	1	9.142	0.400350033	274	3.103	93	2	4	17	6	1883	1967
16_WRGB	1/2/2021	Red	Pulse	5	15:28	1528	15.47	1961	2453	2207	492	2.89	79.9	Right	Left	0	Away	1	3.937	0.929641859	118	1.034	31	1	3	17	6	2453	1961
25_GGBG	1/2/2021	Blue	Pulse	5	15:57	1557	15.95	1228	1508	1368	280	3.06	79	Right	Left	0	Away	1	58.392	0.062679819	1752	55.889	1677	1	9	17	6	1508	1228
5_YBBB	1/2/2021	Blue	Steady	5	16:05	1605	16.08	1023	1024	1023.5	1	2.83	77.7	Right	Left	0	Away	1	6.406	0.571339369	192	2.535	76	1	3	17	6	1024	1023
10_BOYOG	1/2/2021	Blue	Steady	5	16:29	1629	16.48	669	856	762.5	187	2.78	78.2	Right	Left	0	Away	1	4.805	0.761706556	144	4.805	144	1	2	17	6	856	669
5_YBBB	1/5/2021	Red	Pulse	6	10:22	1022	10.37	10358	7047	8702.5	3311	1.72	78.6	Right	Left	0	Away	1	5.172	0.707656613	155	1.502	45	1	2	20	7	7047	10358
16_WRGB	1/5/2021	Blue	Steady	6	12:22	1222	12.37	6960	8337	7648.5	1377	4.44	69.3	Right	Left	0	Away	1	4.137	0.884699057	124	1.968	59	2	3	20	7	8337	6960
11_YYGY	1/5/2021	Red	Pulse	5	13:37	1337	13.62	8684	8256	8470	428	3.72	70.8	Right	Left	0	Away	1	5.706	0.641430074	171	3.136	94	3	4	20	7	8256	8684
8_OWYO	1/5/2021	Red	Pulse	5	13:46	1346	13.77	7939	8064	8001.5	125	3.28	76.8	Right	Left	0	Away	1	5.773	0.633985796	173	1.402	42	1	2	20	7	8064	7939
23_YWRG	1/5/2021	Blue	Steady	6	13:55	1355	13.92	8430	8539	8484.5	109	2.5	77.5	Right	Left	0	Away	1	2.336	1.566780822	70	2.535	76	1	4	20	7	8539	8430
16_WRGB	1/6/2021	Blue	Pulse	7	11:36	1136	11.6	2446	2806	2626	360	6.22	62.4	Right	Left	0	Away	1	4.571	0.800700066	137	2.603	78	2	4	21	8	2806	2446
21_BYRO	1/6/2021	Blue	Pulse	7	14:30	1430	14.5	2440	2620	2530	180	5.11	63.8	Right	Left	0	Away	1	3.904	0.9375	117	1.401	42	1	2	21	8	2620	2440
6_RRBY	1/6/2021	Blue	Steady	7	15:10	1510	15.17	2448	2157	2302.5	291	4.22	64.4	Right	Left	0	Away	1	170.437	0.02147421	5113	165.832	4975	25	114	21	8	2157	2448
17_YGWO	1/7/2021	Blue	Steady	7	11:30	1130	11.5	12067	9662	10864.5	2405	5.39	58.3	Right	Left	0	Away	1	150.751	0.024278446	4523	145.912	4377	10	106	22	9	9662	12067
8_OWYO	1/7/2021	Blue	Pulse	7	12:00	1200	12	13869	10529	12199	3340	4.89	60.7	Right	Left	0	Away	1	11.878	0.308132682	356	1.969	59	0	3	22	9	10529	13869
5_YBBB	1/7/2021	Blue	Pulse	8	12:09	1209	12.15	7121	5788	6454.5	1333	5.22	59.7	Right	Left	0	Away	1	4.738	0.772477839	142	1.768	53	0	3	22	9	5788	7121
4_OBOY	1/7/2021	Blue	Steady	8	13:42	1342	13.7	2378	6066	4222	3688	6.22	59.5	Right	Left	0	Away	1	10.21	0.358472086	306	3.904	117	2	5	22	9	6066	2378
12_BRYY	1/19/2021	Blue	Steady	8	13:22	1322	13.37	5984	7439	6711.5	1455	6.28	42.6	Right	Left	0	Away	1	4.438	0.824695809	133	0.768	23	1	2	34	11	7439	5984
21_BYRO	12/17/2020	Blue	Pulse	1	15:27	1527	15.45	2471	2176	2323.5	295	1.44	84.6	Left	Left	0	Toward	0	6.139	0.596188304	184	2.369	71	2	4	1	1	2471	2176
17_YGWO	12/19/2020	Blue	Steady	1	13:18	1318	13.3	2297	3675	2986	1378	7	74.6	Left	Left	0	Toward	0	131.632	0.027804789	3949	131.632	3949	10	79	3	2	2297	3675
6_RRBY	12/19/2020	Blue	Steady	1	13:37	1337	13.62	2158	5243	3700.5	3085	7.39	84.5	Left	Left	0	Toward	0	133.634	0.02738824	4009	133.634	4009	8	57	3	2	2158	5243
8_OWYO	12/19/2020	Blue	Pulse	1	14:08	1408	14.13	2975	5867	4421	2892	8.89	70	Left	Left	0	Toward	0	9.176	0.398866609	275	5.271	158	2	6	3	2	2975	5867
16_WRGB	12/19/2020	Blue	Pulse	1	14:26	1426	14.43	1871	2683	2277	812	7.61	72.9	Left	Left	0	Toward	0	4.138	0.884485259	124	2.102	63	2	3	3	2	1871	2683
7_WBYY	12/19/2020	Blue	Pulse	1	14:50	1450	14.83	1746	2387	2066.5	641	6.67	75.2	Left	Left	0	Toward	0	112.179	0.032626427	3365	101.735	3052	6	58	3	2	1746	2387
5_YBBB	12/20/2020	Red	Pulse	2	12:11	1211	12.18	8414	6069	7241.5	2345	6.22	60.9	Left	Left	0	Toward	0	5.806	0.630382363	174	2.236	67	0	2	4	3	8414	6069
7_WBYY	12/20/2020	Blue	Steady	2	14:57	1457	14.95	1501	2663	2082	1162	6.33	59.6	Left	Left	0	Toward	0	62.362	0.058689587	1871	56.289	1689	3	52	4	3	1501	2663
11_YYGY	12/28/2020	Red	Pulse	3	10:50	1050	10.83	523	664	593.5	141	1.28	57	Left	Left	0	Toward	0	5.072	0.721608833	152	1.935	58	1	3	12	4	523	664
15_YGYB	12/28/2020	Red	Pulse	3	11:03	1103	11.05	834	1530	1182	696	-0.44	69.7	Left	Left	0	Toward	0	4.405	0.830874007	132	0.968	29	0	1	12	4	834	1530
4_OBOY	12/28/2020	Red	Pulse	3	11:43	1143	11.72	1029	1676	1352.5	647	0.06	69.6	Left	Left	0	Toward	0	11.678	0.31340983	350	3.337	100	2	5	12	4	1029	1676
8_OWYO	12/28/2020	Red	Pulse	3	12:32	1232	12.53	1507	1969	1738	462	0.28	69.3	Left	Left	0	Toward	0	18.151	0.201641783	545	8.776	263	2	9	12	4	1507	1969
13_WBRG	12/28/2020	Red	Pulse	3	12:52	1252	12.87	1240	1662	1451	422	-0.5	71.1	Left	Left	0	Toward	0	11.178	0.327428878	335	4.437	133	1	3	12	4	1240	1662
16_WRGB	12/28/2020	Red	Pulse	3	13:40	1340	13.67	1037	1520	1278.5	483	-0.67	69.2	Left	Left	0	Toward	0	1.001	3.656343656	30	1.001	30	1	1	12	4	1037	1520
25_GGBG	12/28/2020	Blue	Pulse	3	14:26	1426	14.43	2090	1964	2027	126	-0.44	68.6	Left	Left	0	Toward	0	5.005	0.731268731	150	2.102	63	1	3	12	4	2090	1964
10_BOYOG	12/28/2020	Blue	Steady	3	15:36	1536	15.6	2104	2431	2267.5	327	-0.39	66.1	Left	Left	0	Toward	0	7.64	0.479057592	229	1.902	57	2	3	12	4	2104	2431
25_GGBG	12/29/2020	Blue	Steady	4	10:39	1039	10.65	8667	4476	6571.5	4191	-0.72	67.2	Left	Left	0	Toward	0	482.147	0.007591046	14464	482.147	14464	4	122	13	5	8667	4476
5_YBBB	12/29/2020	Blue	Pulse	4	11:28	1128	11.47	7160	3712	5436	3448	1.5	61.7	Left	Left	0	Toward	0	5.372	0.681310499	161	2.336	70	1	2	13	5	7160	3712
13_WBRG	12/29/2020	Blue	Steady	4	11:50	1150	11.83	7266	3995	5630.5	3271	1.22	60.6	Left	Left	0	Toward	0	4.838	0.756510955	145	0.801	24	1	1	13	5	7266	3995
4_OBOY	12/29/2020	Blue	Steady	4	11:57	1157	11.95	7917	5095	6506	2822	1.39	58.7	Left	Left	0	Toward	0	7.374	0.496338487	221	2.502	75	2	4	13	5	7917	5095
17_YGWO	12/29/2020	Red	Pulse	4	15:35	1535	15.58	2712	2452	2582	260	1.17	57.4	Left	Left	0	Toward	0	68.435	0.053481406	2053	63.731	1912	3	43	13	5	2712	2452
6_RRBY	12/29/2020	Blue	Pulse	4	15:44	1544	15.73	1849	3521	2685	1672	1.67	55.6	Left	Left	0	Toward	0	50.384	0.072642109	1512	46.48	1394	4	22	13	5	1849	3521
21_BYRO	1/2/2021	Blue	Steady	5	12:11	1211	12.18	2701	3080	2890.5	379	3.89	64.6	Left	Left	0	Toward	0	5.238	0.698739977	157	2.336	70	1	3	17	6	2701	3080
17_YGWO	1/2/2021	Blue	Pulse	5	12:44	1244	12.73	2090	2851	2470.5	761	3.94	77.3	Left	Left	0	Toward	0	228.995	0.015982882	6870	223.223	6697	14	139	17	6	2090	2851
7_WBYY	1/2/2021	Red	Steady	5	13:04	1304	13.07	2168	2164	2166	4	3.28	79.5	Left	Left	0	Toward	0	449.315	0.008145733	13479	375.042	11251	31	346	17	6	2168	2164
19_YOWW	1/2/2021	Blue	Pulse	5	13:35	1335	13.58	2182	2701	2441.5	519	2.89	81.3	Left	Left	0	Toward	0	7.874	0.46482093	236	3.437	103	1	6	17	6	2182	2701
6_RRBY	1/2/2021	Red	Steady	5	14:05	1405	14.08	2320	2691	2505.5	371	2.5	83.6	Left	Left	0	Toward	0	5.539	0.660769092	166	1.401	42	1	1	17	6	2320	2691
12_BRYY	1/2/2021	Red	Steady	5	15:10	1510	15.17	2424	2038	2231	386	2.78	82.1	Left	Left	0	Toward	0	4.472	0.81842576	134	0.801	24	1	2	17	6	2424	2038
24_BBRO	1/2/2021	Blue	Steady	5	15:50	1550	15.83	1872	1821	1846.5	51	3.28	77.6	Left	Left	0	Toward	0	4.238	0.863614913	127	0.968	29	0	1	17	6	1872	1821
14_YROO	1/2/2021	Blue	Steady	5	16:13	1613	16.22	1025	845	935	180	2.78	78.1	Left	Left	0	Toward	0	224.491	0.016303549	6735	221.922	6658	2	98	17	6	1025	845
25_GGBG	1/5/2021	Red	Steady	6	10:11	1011	10.18	5849	7133	6491	1284	0.94	78.7	Left	Left	0	Toward	0	4.705	0.777895855	141	1.401	42	0	1	20	7	5849	7133
17_YGWO	1/5/2021	Red	Steady	6	10:50	1050	10.83	8171	6860	7515.5	1311	1.39	77.8	Left	Left	0	Toward	0	69.169	0.052913878	2075	63.197	1896	3	44	20	7	8171	6860
14_YROO	1/5/2021	Blue	Pulse	6	10:59	1059	10.98	9313	9759	9536	446	1.56	79.2	Left	Left	0	Toward	0	3.137	1.166719796	94	1.335	40	1	1	20	7	9313	9759
6_RRBY	1/5/2021	Red	Pulse	6	11:34	1134	11.57	8587	9737	9162	1150	2.28	77.5	Left	Left	0	Toward	0	6.373	0.574297819	191	1.468	44	1	2	20	7	8587	9737
21_BYRO	1/5/2021	Red	Steady	6	11:42	1142	11.7	6894	7457	7175.5	563	2.33	80	Left	Left	0	Toward	0	4.771	0.767134773	143	2.703	81	2	3	20	7	6894	7457
4_OBOY	1/6/2021	Red	Steady	7	11:08	1108	11.13	2724	3519	3121.5	795	4.67	67.5	Left	Left	0	Toward	0	6.94	0.527377522	208	2.87	86	1	5	21	8	2724	3519
5_YBBB	1/6/2021	Red	Steady	7	11:17	1117	11.28	2238	3003	2620.5	765	7.44	63.2	Left	Left	0	Toward	0	4.971	0.736270368	149	1.535	46	0	3	21	8	2238	3003
24_BBRO	1/6/2021	Red	Steady	7	11:26	1126	11.43	2099	2951	2525	852	6.44	63	Left	Left	0	Toward	0	2.402	1.523730225	72	0.667	20	1	1	21	8	2099	2951
8_OWYO	1/6/2021	Red	Steady	6	11:54	1154	11.9	2704	2622	2663	82	5.5	62.5	Left	Left	0	Toward	0	84.517	0.043304897	2536	77.811	2334	4	37	21	8	2704	2622
15_YGYB	1/6/2021	Red	Steady	7	12:49	1249	12.82	3248	4342	3795	1094	7.11	63.7	Left	Left	0	Toward	0	3.203	1.142678739	96	1.134	34	1	1	21	8	3248	4342
14_YROO	1/6/2021	Red	Steady	7	14:12	1412	14.2	2721	3821	3271	1100	5.67	61.4	Left	Left	0	Toward	0	4.537	0.806700463	136	1.435	43	2	3	21	8	2721	3821
10_BOYOG	1/6/2021	Red	Steady	7	14:38	1438	14.63	2438	2227	2332.5	211	4	64	Left	Left	0	Toward	0	5.539	0.660769092	166	1.902	57	1	2	21	8	2438	2227
23_YWRG	1/6/2021	Red	Steady	7	15:03	1503	15.05	2523	2489	2506	34	4.5	63.2	Left	Left	0	Toward	0	5.072	0.721608833	152	1.768	53	2	3	21	8	2523	2489
14_YROO	1/7/2021	Red	Pulse	8	11:40	1140	11.67	9417	9407	9412	10	5.28	58.9	Left	Left	0	Toward	0	4.037	0.906613822	121	1.001	30	1	3	22	9	9417	9407
11_YYGY	1/7/2021	Red	Steady	7	12:36	1236	12.6	6415	8107	7261	1692	6	57.1	Left	Left	0	Toward	0	4.905	0.74617737	147	2.603	78	3	4	22	9	6415	8107
25_GGBG	1/7/2021	Red	Pulse	7	13:17	1317	13.28	5236	7512	6374	2276	6.22	58	Left	Left	0	Toward	0	5.439	0.672917816	163	2.169	65	1	1	22	9	5236	7512
21_BYRO	1/7/2021	Red	Pulse	8	13:25	1325	13.42	8248	6809	7528.5	1439	6.17	59.8	Left	Left	0	Toward	0	4.471	0.818608812	134	1.702	51	1	3	22	9	8248	6809
24_BBRO	1/7/2021	Red	Pulse	8	13:32	1332	13.53	9382	5854	7618	3528	6.56	59.1	Left	Left	0	Toward	0	3.237	1.130676552	97	0.901	27	1	1	22	9	9382	5854
7_WBYY	1/7/2021	Red	Pulse	8	14:00	1400	14	4789	4733	4761	56	6.17	59	Left	Left	0	Toward	0	51.051	0.071693013	1532	48.449	1453	3	49	22	9	4789	4733
8_OWYO	1/8/2021	Blue	Steady	8	11:19	1119	11.32	6259	12452	9355.5	6193	4.5	54.8	Left	Left	0	Toward	0	4.17	0.877697842	125	1.401	42	1	2	23	10	6259	12452
19_YOWW	1/8/2021	Red	Pulse	8	11:39	1139	11.65	4913	5273	5093	360	5.5	57.9	Left	Left	0	Toward	0	9.342	0.391779062	280	3.804	114	2	3	23	10	4913	5273
11_YYGY	1/8/2021	Blue	Steady	8	12:01	1201	12.02	14277	10277	12277	4000	2.39	65.3	Left	Left	0	Toward	0	156.924	0.023323392	4708	153.987	4620	7	71	23	10	14277	10277
20_GOYW	1/8/2021	Red	Steady	8	12:12	1212	12.2	3180	6703	4941.5	3523	3.17	65	Left	Left	0	Toward	0	4.037	0.906613822	121	1.369	41	0	2	23	10	3180	6703
13_WBRG	1/19/2021	Red	Steady	7	13:55	1355	13.92	7536	7531	7533.5	5	5.61	48.9	Left	Left	0	Toward	0	4.138	0.884485259	124	0.835	25	1	1	34	11	7536	7531
20_GOYW	12/17/2020	Blue	Steady	1	14:20	1420	14.33	3513	3133	3323	380	2.11	74.6	Left	Right	1	Away	1	39.206	0.093353058	1176	37.471	1124	7	30	1	1	3513	3133
12_BRYY	12/17/2020	Blue	Pulse	1	15:10	1510	15.17	2371	2147	2259	224	2.5	83	Left	Right	1	Away	1	8.309	0.44048622	249	2.235	67	0	2	1	1	2371	2147
16_WRGB	12/20/2020	Blue	Steady	2	14:02	1402	14.03	1836	2098	1967	262	7.56	57.3	Left	Right	1	Away	1	4.171	0.877487413	125	2.203	66	1	4	4	3	1836	2098
19_YOWW	12/20/2020	Blue	Steady	2	14:12	1412	14.2	3000	2305	2652.5	695	7.17	58.7	Left	Right	1	Away	1	28.195	0.12981025	846	14.014	420	1	8	4	3	3000	2305
12_BRYY	12/20/2020	Blue	Steady	2	15:17	1517	15.28	1217	2100	1658.5	883	5.78	62.8	Left	Right	1	Away	1	4.972	0.736122285	149	0.768	23	0	0	4	3	1217	2100
5_YBBB	12/28/2020	Blue	Steady	3	11:25	1125	11.42	971	1971	1471	1000	-0.06	69.3	Left	Right	1	Away	1	5.672	0.645275035	170	2.268	68	1	2	12	4	971	1971
23_YWRG	12/28/2020	Blue	Steady	3	12:23	1223	12.38	1262	1524	1393	262	-0.5	72.5	Left	Right	1	Away	1	3.737	0.979395237	112	1.702	51	2	4	12	4	1262	1524
20_GOYW	12/28/2020	Blue	Pulse	2	14:36	1436	14.6	2378	3535	2956.5	1157	-0.11	67.3	Left	Right	1	Away	1	5.606	0.652871923	168	4.337	130	2	6	12	4	2378	3535
16_WRGB	12/29/2020	Red	Steady	4	11:19	1119	11.32	7400	4579	5989.5	2821	1.11	75.6	Left	Right	1	Away	1	5.105	0.716944172	153	2.236	67	2	2	13	5	7400	4579
20_GOYW	12/29/2020	Red	Pulse	3	13:09	1309	13.15	7184	5495	6339.5	1689	0.83	61.7	Left	Right	1	Away	1	7.741	0.472807131	232	5.839	175	3	9	13	5	7184	5495
15_YGYB	1/5/2021	Blue	Pulse	6	10:31	1031	10.52	7878	7599	7738.5	279	1.44	79.2	Left	Right	1	Away	1	4.538	0.806522697	136	2.069	62	1	3	20	7	7878	7599
10_BOYOG	1/5/2021	Red	Pulse	6	10:41	1041	10.68	8378	7948	8163	430	1.78	75.2	Left	Right	1	Away	1	7.607	0.481135796	228	1.501	45	1	3	20	7	8378	7948
12_BRYY	1/5/2021	Red	Pulse	6	13:03	1303	13.05	8760	8343	8551.5	417	4.28	79.2	Left	Right	1	Away	1	3.704	0.98812095	111	0.734	22	0	0	20	7	8760	8343
4_OBOY	1/5/2021	Blue	Pulse	6	14:05	1405	14.08	8373	8487	8430	114	2.56	77.5	Left	Right	1	Away	1	8.275	0.442296073	248	4.004	120	2	6	20	7	8373	8487
24_BBRO	1/5/2021	Blue	Pulse	6	14:45	1445	14.75	8285	8139	8212	146	2.39	76.4	Left	Right	1	Away	1	2.469	1.482381531	74	0.534	16	0	0	20	7	8285	8139
13_WBRG	1/6/2021	Blue	Pulse	6	10:59	1059	10.98	2727	2957	2842	230	4.67	63.5	Left	Right	1	Away	1	4.538	0.806522697	136	1.501	45	1	2	21	8	2727	2957
11_YYGY	1/6/2021	Blue	Pulse	6	12:56	1256	12.93	2713	4318	3515.5	1605	6.39	62.1	Left	Right	1	Away	1	4.872	0.751231527	146	1.701	51	2	3	21	8	2713	4318
19_YOWW	1/6/2021	Red	Steady	7	14:22	1422	14.37	2720	2850	2785	130	5.28	61	Left	Right	1	Away	1	95.763	0.038219354	2873	129.789	3894	4	5	21	8	2720	2850
10_BOYOG	1/7/2021	Blue	Pulse	8	11:51	1151	11.85	8176	12470	10323	4294	6	58.4	Left	Right	1	Away	1	3.737	0.979395237	112	0.734	22	1	0	22	9	8176	12470
15_YGYB	1/7/2021	Blue	Steady	8	14:36	1436	14.6	5715	5912	5813.5	197	5.39	58.3	Left	Right	1	Away	1	5.372	0.681310499	161	2.536	76	2	5	22	9	5715	5912
23_YWRG	1/7/2021	Blue	Pulse	8	15:01	1501	15.02	2698	2727	2712.5	29	4.78	58.4	Left	Right	1	Away	1	3.804	0.96214511	114	1.802	54	1	3	22	9	2698	2727
23_YWRG	1/19/2021	Red	Pulse	5	13:35	1335	13.58	8302	8372	8337	70	4.94	48.2	Left	Right	1	Away	1	1.969	1.858811579	59	0.667	20	0	0	34	11	8302	8372
19_YOWW	12/19/2020	Red	Steady	1	12:31	1231	12.52	4864	2510	3687	2354	5.56	82.6	Right	Right	1	Toward	0	91.525	0.039989074	2746	84.118	2524	4	35	3	2	2510	4864
21_BYRO	12/20/2020	Red	Steady	2	12:54	1254	12.9	6579	7970	7274.5	1391	7.72	56.3	Right	Right	1	Toward	0	4.671	0.783558125	140	1.301	39	1	2	4	3	7970	6579
14_YROO	12/20/2020	Blue	Pulse	2	14:34	1434	14.57	1830	1801	1815.5	29	6.11	60.6	Right	Right	1	Toward	0	9.41	0.388947928	282	6.072	182	3	6	4	3	1801	1830
23_YWRG	12/20/2020	Red	Pulse	2	15:06	1506	15.1	1513	1612	1562.5	99	6.33	60.8	Right	Right	1	Toward	0	3.036	1.205533597	91	0.567	17	0	1	4	3	1612	1513
19_YOWW	12/28/2020	Blue	Pulse	3	12:43	1243	12.72	2049	1889	1969	160	0.28	69.6	Right	Right	1	Toward	0	19.253	0.190100244	578	13.847	415	1	12	12	4	1889	2049
7_WBYY	12/28/2020	Red	Steady	3	13:18	1318	13.3	2123	2221	2172	98	0	67.8	Right	Right	1	Toward	0	99.7	0.03671013	2991	94.328	2830	10	88	12	4	2221	2123
12_BRYY	12/28/2020	Red	Pulse	3	14:11	1411	14.18	2056	2043	2049.5	13	-0.39	67.9	Right	Right	1	Toward	0	6.206	0.589751853	186	0.8	24	1	1	12	4	2043	2056
12_BRYY	12/29/2020	Red	Steady	4	9:52	952	9.87	2241	4200	3220.5	1959	-2.33	66.5	Right	Right	1	Toward	0	3.737	0.979395237	112	0.634	19	0	1	13	5	4200	2241
11_YYGY	12/29/2020	Blue	Steady	4	10:05	1005	10.08	1941	2253	2097	312	-1.67	70	Right	Right	1	Toward	0	4.271	0.856942168	128	2.536	76	2	5	13	5	2253	1941
7_WBYY	12/29/2020	Red	Pulse	4	11:07	1107	11.12	5948	8339	7143.5	2391	0.72	61.8	Right	Right	1	Toward	0	49.716	0.073618151	1491	47.347	1420	8	58	13	5	8339	5948
10_BOYOG	12/29/2020	Blue	Pulse	4	12:05	1205	12.08	4846	7684	6265	2838	1.11	61.3	Right	Right	1	Toward	0	10.677	0.342792919	320	6.173	185	1	7	13	5	7684	4846
21_BYRO	12/29/2020	Red	Pulse	4	15:18	1518	15.3	2099	2115	2107	16	1.28	56.7	Right	Right	1	Toward	0	5.172	0.707656613	155	1.635	49	2	3	13	5	2115	2099
15_YGYB	1/2/2021	Red	Pulse	5	13:49	1349	13.82	2277	3032	2654.5	755	2.83	84.9	Right	Right	1	Toward	0	4.672	0.783390411	140	1.635	49	1	1	17	6	3032	2277
13_WBRG	1/2/2021	Red	Pulse	5	14:20	1420	14.33	2438	2433	2435.5	5	3	80.1	Right	Right	1	Toward	0	3.404	1.07520564	102	0.768	23	1	1	17	6	2433	2438
20_GOYW	1/2/2021	Red	Steady	4	15:35	1535	15.58	2024	2437	2230.5	413	2.78	79.4	Right	Right	1	Toward	0	4.938	0.741190765	148	3.57	107	1	5	17	6	2437	2024
7_WBYY	1/5/2021	Blue	Steady	6	11:16	1116	11.27	7414	9588	8501	2174	2.06	76	Right	Right	1	Toward	0	140.607	0.026029999	4218	123.323	3700	11	84	20	7	9588	7414
19_YOWW	1/5/2021	Blue	Steady	6	12:05	1205	12.08	8273	8273	8273	0	3.89	71.2	Right	Right	1	Toward	0	534.734	0.006844525	16042	16.082	482	4	11	20	7	8273	8273
20_GOYW	1/5/2021	Red	Pulse	5	13:10	1310	13.17	8368	8525	8446.5	157	3.83	71.5	Right	Right	1	Toward	0	4.404	0.83106267	132	2.036	61	0	2	20	7	8525	8368
20_GOYW	1/6/2021	Blue	Pulse	6	13:23	1323	13.38	2689	2210	2449.5	479	5.78	63	Right	Right	1	Toward	0	6.14	0.596091205	184	2.803	84	1	3	21	8	2210	2689
12_BRYY	1/6/2021	Blue	Pulse	7	14:04	1404	14.07	2109	2689	2399	580	5.78	64	Right	Right	1	Toward	0	4.238	0.863614913	127	0.667	20	1	1	21	8	2689	2109
7_WBYY	1/6/2021	Blue	Pulse	7	14:46	1446	14.77	3943	2628	3285.5	1315	4.39	63.5	Right	Right	1	Toward	0	29.062	0.125937651	872	26.426	793	6	24	21	8	2628	3943
20_GOYW	1/7/2021	Blue	Steady	7	11:22	1122	11.37	8846	7927	8386.5	919	5.28	58.8	Right	Right	1	Toward	0	4.605	0.794788274	138	2.469	74	1	3	22	9	7927	8846
16_WRGB	1/7/2021	Red	Steady	8	12:17	1217	12.28	6261	5884	6072.5	377	6.67	55.4	Right	Right	1	Toward	0	5.005	0.731268731	150	2.302	69	1	2	22	9	5884	6261
6_RRBY	1/7/2021	Blue	Pulse	8	12:45	1245	12.75	5269	9701	7485	4432	6.06	57.5	Right	Right	1	Toward	0	62.296	0.058751766	1869	62.296	1869	2	16	22	9	9701	5269
13_WBRG	1/8/2021	Blue	Steady	8	10:40	1040	10.67	2707	4794	3750.5	2087	1.28	68.4	Right	Right	1	Toward	0	4.871	0.751385752	146	1.301	39	1	1	23	10	4794	2707
17_YGWO	1/8/2021	Red	Pulse	8	11:53	1153	11.88	5284	6728	6006	1444	2	64.1	Right	Right	1	Toward	0	125.191	0.029235328	3756	120.6415	3619	8	79	23	10	6728	5284
25_GGBG	1/8/2021	Blue	Steady	8	12:22	1222	12.37	4983	13301	9142	8318	13.72	62.5	Right	Right	1	Toward	0	5.306	0.689785149	159	1.601	48	0	2	23	10	13301	4983
