# Supplementary material for: Light wavelength and pulsing frequency affect avoidance responses of Canada geese
Source: PeerJ. 2023 Nov 21;11:e16379. doi: 10.7717/peerj.16379 (PMC10668863; doi:10.7717/peerj.16379)
Supplement: Supplemental Information 13 — The test was run to assess any potential side bias within the arena. [file peerj-11-16379-s013.csv]

Date	Bird ID	Color	Frequency	Trial #	Time	Light Right (lux)	Light Left (lux)	TEMP (degrees)	R.H (%)	Wind Speed (km/h)	Body Mass (lbs)	Choice	Choice (Binary)	Latency	Notes
6-Dec	10_BOYOG				15:15	4936	3151	40.5	68.5	0	7.8	L	0	6
6-Dec	11_YYGY				12:01	11889	9279	43.9	57.6	0	7.8	L	0	8
6-Dec	12_BRYY				12:13	12439	11837	45	72	0	8.2	L	0	13
6-Dec	13_WBRG				10:26	8359	9614	39.6	55.2	0	12	R	1	123
6-Dec	14_YROO				12:29	8709	8580	40.6	75.2	0	8.6	R	1	134
6-Dec	15_YGYB				14:32	19412	20156	41.8	73	0	8.6	L	0	5
6-Dec	16_WRGB				14:19	12378	10263	45.5	58.5	0	9.8	L	0	6
6-Dec	17_YGWO				10:39	5406	9437	40.7	56.4	0	9.8	L	0	6
6-Dec	18_OOYRG				16:02	2310	2862	42.7	64.8	0	7.4	R	1	16
6-Dec	19_YOWW				13:05	10218	13619	48.8	60.7	0	8.2	R	1	20
6-Dec	20_GOYW				13:52	12075	8431	44.4	59.2	0	8.6	R	1		Go pro was set to photo mode was unable to determine latency through the arena
6-Dec	21_BYRO				15:48	2398	2658	39.9	66.9	0	8	R	1	11
6-Dec	22_BWRY				11:18	18655	21777	43.3	57.2	0	10	L	0	41
6-Dec	23_YWRG				11:48	27217	11351	44.5	58.2	0	9	L	0	8
6-Dec	24_BBRO				10:55	13681	15482	45.3	63.3	0	10.2	L	0	16
6-Dec	25_GGBG				16:30	2128	2064	39.7	64.3	0	8.2	R	1	31
6-Dec	3_BGBG				15:27	3764	2862	40.2	67.3	0	7.8	R	1	11
6-Dec	4_OBOY				14:05	11775	10401	43.8	72.5	0	9.4	R	1	11
6-Dec	5_YBBB				12:53	11362	13532	43.9	69.1	0	8	L	0	11
6-Dec	6_RRBY				14:47	9718	8510	40.9	77.4	0	7	L	0	8
6-Dec	7_WBYY				15:00	5910	7347	45.8	60.5	0	6.8	L	0	14
6-Dec	8_OWYO				13:38	6799	7720	53.1	56.8	0	10.6	R	1		Go pro was set to photo mode was unable to determine latency through the arena
6-Dec	9_RROR				16:16	2339	2132	38.8	77	0	8.6	L	0	17
9-Dec	10_BOYOG				13:26	10966	8006	52.3	63.6	0	7.5	L	0	20		8
9-Dec	11_YYGY				12:53	11832	9370	50.2	61.9	0	6.1	L	0	18
9-Dec	12_BRYY				16:04	2426	2310	52.5	62.5	0	5.7	R	1	19
9-Dec	13_WBRG				13:09	6626	6389	53.2	62.5	0	9.1	R	1	30
9-Dec	14_YROO				11:51	11732	10154	48.5	66.5	0	7.9	L	0	22
9-Dec	15_YGYB				16:47	2445	2098	48.1	63.8	0	6.9	L	0	25
9-Dec	16_WRGB				14:33	5137	5195	54.5	59.8	0	6.1	L	0	5
9-Dec	17_YGWO				11:36	11142	11605	47.5	73	0	8.5	L	0	28
9-Dec	18_OOYRG				14:46	6529	6457	53.5	64.3	0	5.5	R	1	9
9-Dec	19_YOWW				10:49	6299	6314	51.4	53.9	0	7.9	R	1	13
9-Dec	20_GOYW				11:04	8161	6377	49.6	65.8	0	8.5	R	1	29
9-Dec	21_BYRO				15:26	4848	4958	54.7	61	0	7.1	L	0	13
9-Dec	22_BWRY				14:02	11572	8813	54.1	63.1	0	6.7	L	0	33
9-Dec	23_YWRG				12:35	8488	7704	49.7	65.8	0	8.7	L	0	9
9-Dec	24_BBRO				11:22	8099	7889	49.2	72	0	8.3	R	1	4
9-Dec	25_GGBG				15:13	3720	4880	52.9	61.3	0	5.9	L	0	36
9-Dec	3_BGBG				16:18	2723	2592	52.3	63	0	6.5	R	1	11
9-Dec	4_OBOY				12:23	16048	14338	53	66.4	0	8.3	L	0	30
9-Dec	5_YBBB				16:37	2386	2733	49.8	72.7	0	6.1	L	0	7
9-Dec	6_RRBY				15:40	2864	2367	52.5	69.2	0	6.1	L	0	31
9-Dec	7_WBYY				13:41	6328	7461	56.1	61.6	0	5.9	L	0	56
9-Dec	8_OWYO				14:59	5446	4241	52.1	57.9	0	5.7	L	0	25
9-Dec	9_RROR				14:17	6142	6040	57.1	55.8	0	6.7	R	1	9
11-Dec	10_BOYOG				13:20	9104	9019	60	56.4	0	9.4	R	1	40
11-Dec	11_YYGY				13:50	11357	11509	61.1	55.1	0	7.2	L	0	23
11-Dec	12_BRYY				16:30	2263	2451	57.3	64.9	0	6	L	0	11
11-Dec	13_WBRG				13:37	12312	14396	60.8	59	0	10.4	R	1	13
11-Dec	14_YROO				16:52	1988	1902	53.9	69	0	7.6	L	0	96
11-Dec	15_YGYB				16:08	2778	3901	58.1	67.4	0	7.8	R	1	9
11-Dec	16_WRGB				16:19	2026	2047	56.9	63.1	0	8.2	R	1	8
11-Dec	17_YGWO				15:15	7327	7151	58.6	62.7	0	9.8	R	1	67
11-Dec	18_OOYRG				11:51	1581	13561	57.9	61.2	0	9.6	L	0	62
11-Dec	19_YOWW				12:04	18956	16384	61.7	6.7	0	8.4	R	1	373	recording stopped during the end of the trial
11-Dec	20_GOYW				12:54	13813	14273	63.2	57.2	0	9.6	L	0	39
11-Dec	21_BYRO				16:39	2512	2462	55.9	66.9	0	7.2	R	1	23
11-Dec	22_BWRY				11:33	13156	12702	55.9	57.5	0	10				No choice too much time
11-Dec	23_YWRG				14:28	14693	13340	60.8	58.8	0	7.8	R	1	17
11-Dec	24_BBRO				12:30	12136	14213	60.5	57	0	9.2	L	0	6
11-Dec	25_GGBG				14:04	14159	11960	60.7	57.8	0	8.4	R	1	340
11-Dec	3_BGBG				17:02	1409	1178	53.6	71.3	0	7	L	0	23
11-Dec	4_OBOY				15:45	5029	3514	58	64.3	0	7.6	L	0	31
11-Dec	5_YBBB				15:33	3530	3153	58.7	62.1	0	7.4	L	0	16
11-Dec	6_RRBY				14:57	13205	10465	60.8	57.7	0	6.2	L	0	21
11-Dec	7_WBYY				15:56	2394	2215	58	63.6	0	6.2	L	0	21
11-Dec	8_OWYO				12:42	9811	7563	63.1	57.4	0	8.6	L	0	42
11-Dec	9_RROR				14:42	12767	11529	62.5	61.1	0	8.4	R	1	5
