# Supplementary material for: Light wavelength and pulsing frequency affect avoidance responses of Canada geese
Source: PeerJ. 2023 Nov 21;11:e16379. doi: 10.7717/peerj.16379 (PMC10668863; doi:10.7717/peerj.16379)
Supplement: Supplemental Information 15 [file peerj-11-16379-s015.csv]

wl	Blue_20cd	Blue_40cd	Blue_80cd	Blue_120cd	Red_40cd	Red_80cd	Red_120cd	Red_240cd
300	2393.95726409555	2395.50228182071	2348.25961122412	2384.62687483554	2381.08399439942	2381.18362266204	2364.92629585134	2383.25876457492
301	2394.00495196139	2394.9743616204	2348.51102977025	2386.04200026413	2379.68832051082	2380.59748825674	2364.57535141289	2382.98657118991
302	2394.01349025921	2394.49339101872	2348.65743654698	2387.22601808626	2378.49917223664	2380.16873445641	2364.20838903067	2382.86578911812
303	2393.97927452975	2394.0599839832	2348.66740236595	2388.15951996528	2377.52381099368	2379.91705295989	2363.79648205773	2382.92126232931
304	2393.89413534161	2393.66982346298	2348.48582295322	2388.8265865281	2376.77755644515	2379.86622689119	2363.28657441132	2383.16640078752
305	2393.76827118534	2393.32181636211	2348.19944165464	2389.27959278613	2376.24200843465	2379.96364535547	2362.75545414138	2383.53462014975
306	2393.62562948454	2393.02141258052	2347.98960071155	2389.60157197943	2375.87384864958	2380.11440902333	2362.36896080013	2383.93077292519
307	2393.4420131913	2392.81751205732	2347.82933284781	2389.59890188408	2375.78359665498	2380.50933822517	2361.94322744878	2384.65175659434
308	2393.20929247805	2392.6957388568	2347.6367917057	2389.27093215342	2375.96630743906	2381.15430717398	2361.44325966667	2385.68389210944
309	2392.97551559887	2392.56662906666	2347.51100090413	2388.9901538435	2376.20546582401	2381.67699736433	2361.2582057832	2386.46616718733
310	2392.53251694015	2392.24912787395	2347.26570604284	2388.72758936286	2376.69048884315	2382.15294845883	2361.51872348482	2386.71885490785
311	2391.94775577502	2391.83016713749	2346.86191232457	2388.3802462571	2377.40307263271	2382.66521991128	2362.01626796828	2386.70363673019
312	2391.68271768767	2391.62226295264	2346.61953277274	2388.20959328782	2377.81512066919	2382.85277290305	2362.63118382838	2386.67161294022
313	2392.00452535222	2391.89530567518	2347.11679490598	2388.42405361636	2377.84868787628	2382.42344784461	2363.85500651842	2386.55574682897
314	2392.67997856004	2392.50169142272	2348.31188711353	2388.90421753623	2377.77214317236	2381.55560645602	2365.78322356621	2386.25244808073
315	2393.42007857119	2393.12769493333	2349.59466372472	2389.41980450727	2377.57686102597	2380.59399188307	2367.70210767836	2385.95798657122
316	2393.93582664573	2393.45959094512	2350.35497906889	2389.74053398933	2377.25421590565	2379.88334727153	2368.89793156148	2385.86863217614
317	2394.26015130911	2393.48365729354	2350.10884068182	2389.83464890232	2376.44648537952	2379.29492837768	2369.18481269033	2386.12863090298
318	2394.56142944427	2393.39428314879	2349.25107622828	2389.82591182518	2375.27245223563	2378.66466531672	2369.03610101339	2386.54034008011
319	2394.75383484755	2393.18991025112	2348.4897702311	2389.71732170637	2374.43824877234	2378.28431277281	2368.72691794785	2386.78719656464
320	2394.77855647893	2392.67963526988	2347.85442998074	2389.45671629874	2374.03424455275	2378.36580033938	2367.75392527233	2386.88623933218
321	2394.69553705774	2391.94207994906	2347.13136356595	2389.0919490103	2373.75070542989	2378.72049065235	2366.1737414307	2386.99864301126
322	2394.59708101939	2391.37997364083	2346.66385670699	2388.77604227216	2373.69360813694	2379.03928795958	2365.10142283804	2387.02404793836
323	2394.35639741177	2390.85486685801	2346.57557952514	2388.32112147928	2373.99296479751	2379.43003954142	2364.9785599105	2386.74475090102
324	2393.94407077646	2390.21272387166	2346.63792330849	2387.70176794762	2374.54125631197	2379.98317267254	2365.17948452451	2386.24506474742
325	2393.59846878942	2389.83289467123	2346.66575552753	2387.31468798985	2375.08816257859	2380.36346159234	2365.21836528561	2385.87765390501
326	2393.39983446874	2389.97366123525	2346.73315307351	2387.29571390481	2375.79971798021	2380.45799770111	2365.0048574961	2385.69692661606
327	2393.26962968337	2390.46690722565	2346.92587013406	2387.46847467009	2376.78206972814	2380.42657227465	2364.76941881378	2385.549383827
328	2393.20805038555	2391.05238515705	2347.07629012418	2387.76137161634	2377.6950669634	2380.34300936561	2364.50742137737	2385.47582902145
329	2393.21529252752	2391.46984754408	2347.01679645886	2388.10280607426	2378.19855882705	2380.2811330266	2364.21423732559	2385.51706568302
330	2393.24522634641	2391.63075335902	2346.75456771648	2388.65162901178	2378.04345395771	2380.24704445201	2363.70122274296	2385.78715178485
331	2393.2692319539	2391.69835289546	2346.40687966639	2389.37288533499	2377.55075741278	2380.19443590463	2363.03317261967	2386.21046761279
332	2393.31377011411	2391.7900856499	2345.97126151006	2389.90426728177	2377.23546296148	2380.11851803974	2362.58561745289	2386.54330011953
333	2393.64375031157	2391.92499065232	2344.95018003908	2390.2157074324	2376.8903072234	2379.9714049573	2362.41165785665	2386.82118242338
334	2394.19446320576	2392.06104454093	2343.49392552603	2390.49351262875	2376.35950364587	2379.76899898308	2362.3339124655	2387.12961603389
335	2394.49794132318	2392.22409322467	2342.57176239384	2390.69993650111	2376.23526123963	2379.60219311108	2362.38218880742	2387.29984049059
336	2394.33104148273	2392.4810987918	2342.36636373406	2390.78016185987	2376.87417307511	2379.64105987877	2362.75168245731	2387.33717790977
337	2393.95352127365	2392.78344417784	2342.38290917999	2390.74661683854	2377.86650760665	2379.79066845772	2363.36214368217	2387.32032344514
338	2393.62176437794	2392.98360656264	2342.57442296727	2390.66242305213	2378.65498692077	2379.74440679318	2363.83021204811	2387.19057619233
339	2393.11851967558	2393.07838784239	2343.32313377098	2390.51659343744	2379.48682647268	2379.25273439699	2364.09565259239	2386.75642461617
340	2392.42299571797	2393.14806321667	2344.53016548887	2390.29125202055	2380.56785331448	2378.53925641962	2364.3611676165	2386.10445443991
341	2392.08626569418	2393.1703198205	2345.42688519056	2390.03918705043	2381.27870692807	2378.00707926422	2364.63780258284	2385.59311064689
342	2392.3292111516	2393.05567326381	2345.85166338807	2389.61387020264	2381.39454454456	2377.57317344948	2365.03075214598	2385.17325427187
343	2392.80723373356	2392.83536603036	2346.2140122213	2389.06628879957	2381.22698687512	2377.10243780365	2365.47882602837	2384.71965653977
344	2393.22318677306	2392.66817556585	2346.6020112017	2388.74550456035	2380.96136862184	2376.91987119425	2365.74349229417	2384.47662771915
345	2393.80117009098	2392.5132888876	2346.68581721766	2388.64664206967	2380.41848873	2377.06700590061	2365.96778106975	2384.64863519319
346	2394.616215718	2392.31841886225	2346.49544779951	2388.58974530367	2379.57064275691	2377.36688425811	2366.20482740617	2385.04200666462
347	2395.14757530176	2392.22513170949	2346.65877342155	2388.66125506869	2378.83041032272	2377.81677021839	2366.08125675469	2385.30384288132
348	2395.32065182335	2392.4310233201	2347.39674523276	2389.07541965747	2378.20913875372	2378.87143102034	2365.17035091939	2385.44242318911
349	2395.37876206519	2392.80491803614	2348.38777161326	2389.74123968118	2377.56637702851	2380.39045915301	2363.81257832916	2385.6273126987
350	2395.27802837692	2392.99522475419	2349.4459088841	2390.28728442391	2377.08700724567	2381.47835644325	2362.78534437242	2385.74754080527
351	2394.77356965888	2392.85467631645	2350.79804339744	2390.68977977636	2376.7635004077	2381.98021358895	2362.02453621352	2385.81181358321
352	2393.91090672681	2392.57026609726	2352.48372835866	2391.11659681079	2376.48420963774	2382.31027917362	2361.14087561131	2385.86661604804
353	2393.08176480344	2392.29179379132	2354.03602036869	2391.48377258362	2376.27784021538	2382.42679185253	2360.42401984599	2385.85764600657
354	2392.67786911153	2392.16905909338	2354.98797602848	2391.70734415126	2376.17309742018	2382.28799028097	2360.16362619776	2385.73060126563
355	2392.88135654938	2392.16559413753	2355.49295572487	2391.72604876722	2376.38499046666	2381.57841496916	2360.75503863525	2385.37123705501
356	2393.35178226591	2392.18036256976	2355.84880066017	2391.61733238616	2376.82919857972	2380.46439706275	2361.89173646408	2384.85602138365
357	2393.69699885975	2392.26631135264	2355.80528865852	2391.50529511631	2377.08543205452	2379.62686117012	2362.81057996986	2384.41672122702
358	2394.09574141795	2392.58559124601	2354.81389188523	2391.41542834651	2376.95777282237	2379.00283657933	2363.65432183903	2384.03857078579
359	2394.67321112179	2393.06619470845	2353.15866767086	2391.29818030342	2376.6963419504	2378.30342388513	2364.69566129447	2383.63935192171
360	2394.95695971131	2393.40983125061	2351.83827158735	2391.16508635195	2376.54990843747	2377.87065465597	2365.36637842651	2383.34965310186
361	2394.73518344074	2393.74065224141	2350.825927908	2390.91557736498	2376.45648254999	2378.04689385895	2365.26038716616	2383.09564451966
362	2394.29193406217	2394.14960702389	2349.71852118923	2390.58159300731	2376.32109717827	2378.59409227688	2364.76514851566	2382.82017373304
363	2393.89854656243	2394.2886020699	2348.95019742776	2390.37343183174	2376.34305525705	2378.98366020184	2364.5027631722	2382.6788452558
364	2393.23807504271	2393.76281635155	2348.56256832203	2390.35132018258	2376.70098327206	2379.23872426521	2364.65864471785	2382.84238420017
365	2392.27694852923	2392.85759372777	2348.32464598038	2390.39194485482	2377.24071360052	2379.55612427985	2364.90339648542	2383.21898896598
366	2391.7115643964	2392.24508800063	2348.26167701428	2390.43029507736	2377.66235801436	2379.6678403101	2365.08690379817	2383.57047399842
367	2391.79817827948	2392.01434289906	2348.77276311438	2390.55912092778	2378.1195624503	2379.46508462997	2365.07914233262	2383.94677397126
368	2392.16945354543	2391.84177403405	2349.73344096135	2390.7882724144	2378.70939695824	2379.11752310917	2364.9910027766	2384.40147778772
369	2392.58639916624	2391.78059303075	2350.38360965174	2390.9283886622	2379.04710947984	2378.77481620562	2365.03374297035	2384.70188123722
370	2393.34111238259	2391.96906843009	2350.55975295413	2390.91182932589	2378.95439945751	2378.2569880688	2365.33760730483	2384.70680207807
371	2394.4232850167	2392.34149743234	2350.62125785428	2390.83923400465	2378.639822417	2377.54616927973	2365.76724265434	2384.58924163812
372	2395.14031791293	2392.64513465163	2350.59237827452	2390.77366174016	2378.29891042502	2377.03517994358	2366.13551058415	2384.58777106107
373	2395.39057172495	2393.04261377429	2350.09709969586	2390.6633914249	2377.85550659687	2376.64812319776	2366.39274709533	2384.80746617059
374	2395.50916974541	2393.58872609861	2349.32075856018	2390.48866991918	2377.26084794271	2376.2669542167	2366.61899089877	2385.09600807268
375	2395.45865677706	2393.86896265667	2349.12963523106	2390.3605082164	2376.75155737159	2376.22127116113	2366.82165762445	2385.30587583466
376	2395.03780132329	2393.6365143519	2349.77228523002	2390.32058888719	2376.22178662378	2376.73303097633	2367.23546611457	2385.39563865415
377	2394.28684939843	2393.08665972668	2350.75433408976	2390.33260350671	2375.55174829013	2377.60412765519	2367.83800060164	2385.42974787326
378	2393.53056207161	2392.46802127148	2351.8276671907	2390.39057657522	2374.95715655553	2378.53406492979	2368.25097480099	2385.41950577595
379	2393.093700412	2392.02922147679	2352.74416991325	2390.48853259296	2374.65372560487	2379.22234653222	2368.09610242798	2385.37621464621
380	2392.99324454579	2391.73357938116	2354.09927598591	2390.60679082905	2374.77696614013	2379.82905575273	2366.78033436312	2385.20322833871
381	2393.01133622788	2391.46625055747	2355.89633530556	2390.72850195574	2375.16698553216	2380.52404721304	2364.78419443709	2384.94440975458
382	2393.12047897044	2391.35861229767	2356.99910750523	2390.85193757793	2375.59639296916	2381.02148164253	2363.33975579058	2384.82182474749
383	2393.59585153516	2391.49556880576	2357.20745617983	2390.96141602591	2376.32503188255	2381.11521886076	2362.29614051619	2384.79259909797
384	2394.36270965551	2391.76165573836	2357.04222695032	2391.06902344588	2377.33348714628	2380.96402975068	2361.16991710254	2384.75065180684
385	2394.86867230127	2391.98769756624	2356.44865248876	2391.21468316672	2377.97548011227	2380.82944163676	2360.69432828431	2384.82323855824
386	2395.08781798644	2392.28363552508	2354.60998574574	2391.51930315932	2378.1526478339	2380.67314199564	2361.29821383539	2385.24625040595
387	2395.25409838299	2392.71390207619	2351.8620474366	2391.92691125842	2378.21654250308	2380.40982147058	2362.48836973312	2385.91176726151
388	2395.20494219766	2393.04105852882	2349.87892188043	2392.21211058863	2378.19575817948	2380.2305121359	2363.61497301746	2386.43132809574
389	2394.69068295425	2393.14199608866	2348.55645435236	2392.35530349229	2377.72853421442	2380.17932718001	2365.40769849939	2386.93168335797
390	2393.87979503337	2393.14367377761	2347.22120411764	2392.45615873769	2376.90234744982	2380.16629410375	2367.92600261997	2387.51545213749
391	2393.23691842688	2393.18375462923	2346.69332648062	2392.4681790884	2376.41964818134	2380.18131645018	2369.51473486423	2387.75797636507
392	2392.6682410241	2393.20234631423	2347.69091786445	2392.35797313282	2376.41463445756	2380.22691755591	2369.60850866881	2387.44240372436
393	2392.00004254777	2393.16690811253	2349.55064626001	2392.16372310221	2376.53861654995	2380.29507878017	2369.1023164725	2386.82599898987
394	2391.57710073985	2393.25613047149	2351.02052432316	2391.94629222441	2376.76971308848	2380.35989069998	2368.53157626352	2386.19527972863
395	2391.51910478956	2393.69494132203	2352.52917478311	2391.48418770208	2377.59323160812	2380.47907781651	2367.49056160321	2385.24774648709
396	2391.63228941119	2394.32744418322	2354.52254753829	2390.8277066818	2378.84712411128	2380.64495470793	2365.89144293749	2383.99141900198
397	2391.79125063436	2394.7610928847	2355.77464599854	2390.44539730735	2379.5384759291	2380.73349706677	2364.74648358146	2383.17859362569
398	2392.10765333889	2394.96127008623	2355.90431315641	2390.44575591341	2379.3707129032	2380.71503852262	2364.19368667104	2382.77490565409
399	2392.61740508769	2395.10940524894	2355.55348723798	2390.58420705269	2378.89605534417	2380.66158275698	2363.73164224551	2382.43239424727
400	2393.08146593499	2395.13702240455	2355.03081450334	2390.79969119603	2378.39478028663	2380.6016105402	2363.41349397501	2382.43296155406
401	2393.48495522666	2394.9860673985	2354.17446276717	2391.2282811209	2377.59579813323	2380.45164690625	2363.45760292992	2383.22617752057
402	2393.91399416328	2394.68920591316	2352.83257322632	2391.8910322666	2376.36104547034	2380.19658831214	2363.86894958525	2384.68453174048
403	2394.28104558127	2394.31404173564	2351.32875221408	2392.55435909665	2375.17033860822	2379.96747266286	2364.38060671808	2386.2243058339
404	2394.498572317	2393.92817865303	2349.98660606376	2392.98467607457	2374.50349385715	2379.8953378634	2364.72564710548	2387.26178142096
405	2394.47280318594	2393.32110996377	2348.77304168661	2393.13330025017	2374.57780443207	2380.12423092418	2364.80788471093	2387.91993308488
406	2394.32088308323	2392.53520936034	2347.51720623715	2393.17143809282	2375.02767722903	2380.52865323608	2364.78776839904	2388.49399707073
407	2394.27164896474	2392.01740122095	2346.3360664136	2393.19533819544	2375.45859907992	2380.83532427474	2364.78332329867	2388.65864749138
408	2394.33481359552	2391.89234964317	2344.71748567348	2393.051960457	2376.15008666185	2381.08966054182	2364.84673831323	2387.99135413528
409	2394.38798620943	2391.9277429175	2342.74543064686	2392.74160857862	2377.18288736101	2381.38245249927	2364.92825744158	2386.78821083562
410	2394.46184846559	2392.03504171156	2341.43102279085	2392.59054685641	2377.8643340729	2381.50848056315	2364.99298845576	2385.80182777243
411	2394.71363072994	2392.35015546094	2341.09767227254	2392.73913081115	2378.05155337011	2381.37556661117	2365.06055885302	2384.72401829121
412	2395.08494173969	2392.83946691669	2341.22501844049	2393.00011475785	2378.08289584496	2381.11419642931	2365.11314198234	2383.33118000663
413	2395.28303071088	2393.16014671966	2341.55852652402	2393.20836118393	2377.98753042252	2380.85314629595	2365.05966439335	2382.5027995025
414	2395.28533770093	2393.36829675728	2342.35617076286	2393.30094351519	2377.49477637827	2380.43115527134	2364.86920761716	2382.5688600381
415	2395.22810467593	2393.62446058931	2343.63146415416	2393.38556926415	2376.6811066163	2379.84640048616	2364.61639097218	2383.03979708312
416	2395.05678371485	2393.74247136501	2344.7631800634	2393.55305204831	2376.09642050462	2379.46681532448	2364.36844768886	2383.56577553693
417	2394.51530792136	2393.46619087271	2345.71304796867	2393.74895825386	2375.65854611768	2379.42275114141	2364.19035044553	2384.51768278168
418	2393.72067561063	2392.94618452562	2346.77915198391	2393.93639230073	2375.17702715183	2379.50419205904	2364.01760205663	2385.91255287577
419	2393.17793667895	2392.60634091034	2347.84479742832	2394.23247485702	2375.03933640789	2379.56852061188	2363.72323095682	2386.869770733
420	2392.93660010022	2392.43878946897	2349.26646728756	2394.64236738795	2375.47132084097	2379.72594913929	2363.19172930292	2387.27408401785
421	2392.74521762356	2392.27090899494	2350.87590163488	2395.11243847953	2376.20650683764	2380.00830069611	2362.52135397124	2387.55788593292
422	2392.65740330811	2392.27946210184	2351.76929142083	2395.67161948113	2376.89388634588	2380.1553738901	2361.90578047573	2387.66202969915
423	2392.77240302335	2392.62903373407	2351.45324933007	2396.32279110262	2377.83739692021	2380.16799327298	2360.99416456174	2387.28757040466
424	2393.05055219079	2393.18266934104	2350.59640819147	2397.0800715307	2379.09291891005	2380.15474248556	2359.83578454274	2386.54188998288
425	2393.33709919766	2393.66482229382	2350.03798917202	2397.9892483299	2379.93735845581	2380.0170587692	2359.22449978477	2385.97533192275
426	2393.61926218611	2394.07181663508	2349.61790231516	2398.8083717105	2380.22357245141	2379.57329094001	2359.40644683751	2385.67710774372
427	2393.96276208913	2394.54019583477	2348.89879846147	2399.49844559561	2380.29636373537	2378.88161779199	2359.99511758838	2385.39335104808
428	2394.33060148012	2395.00474240491	2348.30400997365	2400.409688119	2380.17055736499	2378.2032215334	2360.83540441001	2385.15978844909
429	2394.68578293251	2395.40023885756	2348.2568692144	2401.89231741441	2379.86097839754	2377.79928437246	2361.77219967501	2385.01214655996
430	2395.02409062095	2395.4823577896	2348.46925397805	2403.64838449415	2379.0191495898	2377.62548329578	2363.32004922606	2384.98799705615
431	2395.37353170863	2395.3789957705	2348.842704881	2405.60318078752	2377.76347389878	2377.54295033638	2365.38295237396	2385.0521759696
432	2395.74544325173	2395.58327127115	2350.08504851902	2408.44178505383	2376.80909668217	2377.67105027218	2366.88998169355	2385.13130644824
433	2396.14894940573	2396.0576660014	2352.55433652466	2411.7547191182	2376.19022410238	2378.21791844255	2367.77950909467	2385.24645208287
434	2396.5953927605	2396.61122449951	2355.79923051229	2415.37327370299	2375.58873819682	2379.04386969771	2368.55701821675	2385.39684558411
435	2397.09943802385	2397.50690947895	2359.31347205037	2420.34368091334	2375.19129813561	2379.74653808181	2369.00224922905	2385.47636377968
436	2397.528986859	2398.76079989974	2362.33804848339	2426.04509785675	2375.1402572371	2380.56443533565	2368.87044931029	2385.46437321397
437	2397.89465820677	2400.23269785769	2365.34260807323	2432.28001235239	2375.32658470115	2381.59109698612	2368.26790407905	2385.43766805102
438	2398.42519269137	2401.95115076993	2369.66388376451	2440.72965257284	2375.55986352019	2382.20669275652	2367.50091136439	2385.43626654793
439	2399.0792120128	2403.80120856743	2375.66044210632	2450.32346327614	2376.01746749587	2382.17022833431	2366.32163841624	2385.47276408254
440	2399.80742391915	2405.8534119729	2382.65922543686	2460.71448783747	2376.6917947018	2381.84625716504	2364.76882214794	2385.51820382442
441	2400.8266981068	2408.41454459104	2390.4495303844	2474.66935235506	2377.1149645383	2381.52327060916	2363.57861488365	2385.55027571833
442	2402.08972862671	2411.15755671125	2397.64797373471	2490.93311247653	2377.17029398447	2380.98691888791	2362.51532090559	2385.505034585
443	2403.4857467404	2414.03196102365	2404.83179339263	2508.7842146058	2377.11982215025	2380.16259442713	2361.31948234341	2385.41011860129
444	2405.13642796015	2417.75938473408	2414.73121766506	2531.78937097561	2377.06375163226	2379.54840189418	2360.69160829244	2385.38059274622
445	2406.73376203731	2421.84591159708	2426.21342300148	2558.39016109676	2376.83332266372	2379.16678978543	2361.04881393614	2385.53023134718
446	2408.37059512755	2426.17849641634	2438.54806473482	2587.622847556	2376.44367709652	2378.81980145403	2361.89830521161	2385.78018122193
447	2410.76988734961	2432.05007297149	2455.06908949718	2623.94616719993	2376.2708699553	2378.67493385255	2362.57572734454	2385.95656608496
448	2413.7156406568	2438.96098263788	2473.90439045732	2664.61735032585	2376.4837891278	2378.95314329513	2363.49958753873	2386.00204668959
449	2416.95161746227	2446.54211462384	2494.24319322723	2708.75443926601	2376.82326895626	2379.50487807608	2364.86996008447	2386.00276386756
450	2421.14041857447	2456.2822244585	2521.01144310382	2763.6073889195	2377.02328414709	2379.94187311825	2365.69484083715	2386.0000614511
451	2425.85204404537	2467.18249653724	2552.47231285751	2825.26231518356	2377.09139571544	2380.27071665733	2365.57548950576	2386.02768237601
452	2430.81348974419	2478.56037261482	2586.35324882622	2890.37384498021	2377.18195723354	2380.65899793043	2364.98011588113	2386.05502212203
453	2436.92285020518	2492.37899425942	2626.77660665808	2967.04469974579	2377.24913224338	2380.95995336261	2364.21714094143	2386.02690333729
454	2445.07821996262	2510.60150303921	2677.86474200121	3063.37760091662	2377.24708428692	2381.02681937891	2363.59498566483	2385.88814866992
455	2454.12359018854	2530.78310102647	2732.2585826676	3168.75388098699	2376.96957502317	2380.66117290898	2362.93627953337	2385.54255852703
456	2463.88796790718	2552.62849273615	2790.15635258418	3282.10058531131	2376.5058215961	2380.04367677124	2362.12660880233	2385.07865114393
457	2476.74697143106	2581.32507340048	2867.01635157155	3425.83900461608	2376.25317077525	2379.59619622391	2361.5688296097	2384.71832591101
458	2490.74391722379	2613.10231535752	2953.12669632823	3585.01616798765	2376.27916995194	2379.23747478046	2361.47381286715	2384.4065612621
459	2505.60097863613	2647.09957967133	3045.37487086167	3755.53827009011	2376.38296272361	2378.79341871583	2361.64405555643	2384.05755146299
460	2526.21205931136	2692.86909466312	3169.11822595588	3976.11535001663	2376.55929016897	2378.54663743044	2361.86985292072	2383.84701965197
461	2549.47157117931	2744.70478644956	3308.96928178789	4226.10326412067	2377.08578837142	2378.67696804504	2362.07211161406	2383.8922890361
462	2574.40955767949	2800.62663874097	3459.7661682039	4496.45114735574	2377.89939304315	2379.02364089187	2362.32911189605	2384.08274709268
463	2609.12336971968	2875.775966249	3662.20465049169	4843.25895671511	2378.48379470602	2379.35835518857	2362.66720941817	2384.2522133653
464	2649.09103969935	2961.60866249315	3898.06729110907	5243.86096799262	2378.74646466946	2379.83573530003	2363.33940741348	2384.52169716388
465	2692.4861936819	3054.75476578259	4156.57096789393	5682.57683843826	2378.91192612882	2380.48330989177	2364.24977367773	2384.91172254746
466	2751.44957307108	3178.11680801354	4489.56291920422	6225.98459722947	2378.93944743487	2380.88213463233	2364.90126070646	2385.10538118332
467	2821.3805247446	3324.42586498687	4886.83991786455	6869.29007598225	2378.72703451002	2380.85065864428	2365.10841530374	2384.95607900205
468	2898.81820555877	3486.59138234608	5330.04141963144	7585.87508596607	2378.33808532811	2380.64103832471	2365.17158612633	2384.66575314788
469	2997.61307188526	3687.78344675134	5858.77868726072	8409.58162583862	2377.97995631703	2380.48489025393	2365.32242844886	2384.4402921086
470	3118.04954550688	3932.1048527537	6497.34438798384	9384.32261595501	2377.48898421347	2380.3808504742	2365.67696184095	2384.2185414112
471	3254.07112793858	4208.09923916763	7219.81585533363	10479.3507652917	2376.84785140346	2380.2301501106	2366.0501595441	2383.91266013547
472	3410.0168951503	4515.59795904846	7990.48135151796	11616.5177554383	2376.48343278899	2380.11829836772	2366.22210734067	2383.68850709839
473	3598.47075003685	4881.80694917181	8882.392379407	12901.4840958971	2376.52168261667	2379.97751717583	2366.09199521366	2383.53660245318
474	3812.94773585565	5296.82238484063	9884.09783368566	14329.1713888055	2376.70071680304	2379.78727773816	2365.83044130108	2383.41599952193
475	4029.18363912053	5704.81097690125	10833.1320642839	15655.3229547061	2376.86565275501	2379.70396316868	2365.62467361784	2383.44535687491
476	4266.0070256447	6137.62393996522	11794.3789697979	16953.1706228146	2377.15713405332	2379.85369534196	2365.47694033811	2383.76202856815
477	4534.20227934577	6620.46874402391	12842.1318189903	18335.3932604956	2377.65939515955	2380.15625751073	2365.2957299129	2384.28195067135
478	4797.43891389424	7087.5464829934	13828.0390170409	19616.9047455152	2378.13293980189	2380.45852485619	2365.12763077236	2384.79165477534
479	5019.3864429606	7473.05825078979	14603.7489691298	20612.6189556397	2378.33827170853	2380.60737255952	2365.01923134663	2385.07767247098
480	5224.03015038416	7813.62039183634	15223.4762793418	21375.3567053755	2378.13994807461	2380.53251992853	2364.95332738976	2385.07210156619
481	5425.05519811337	8136.6902083163	15760.2594995337	22001.9577052142	2377.72091109485	2380.36512700221	2364.90152258593	2384.95622109605
482	5570.68091698246	8362.73023078571	16093.9829565433	22373.3641768994	2377.31924199674	2380.25423005855	2364.89361726046	2384.89033449212
483	5652.69302588292	8472.55379539396	16159.9350910574	22404.5390235769	2376.80986841265	2380.12178464024	2365.2526597993	2384.80545931547
484	5696.20120740568	8507.02002369563	16032.5457599525	22176.6605455352	2376.15057748709	2379.92629375743	2365.89633678474	2384.6346146228
485	5699.41073793416	8476.66012435455	15800.4114143507	21819.9940602315	2375.70373971586	2379.87161488934	2366.24640583657	2384.54110608913
486	5639.58144032591	8341.23182033784	15375.4910236871	21231.269042488	2375.55439864095	2380.03930858804	2365.91400729257	2384.6103908957
487	5525.61594095808	8110.75224828429	14751.3275413402	20391.9685817378	2375.49913275521	2380.30339661513	2365.23285869734	2384.74216084594
488	5403.18372149356	7871.14173736521	14138.8933943479	19559.4884173539	2375.46761498066	2380.55642826421	2364.70858348082	2384.82107354819
489	5253.45178534912	7591.49630285232	13491.3867130684	18674.2388743936	2375.41349776868	2380.99919021445	2364.37569050298	2384.93240253758
490	5063.51833032838	7245.88402918841	12735.2202541863	17647.1651950766	2375.41395787995	2381.62031492892	2364.03314136103	2385.10749287893
491	4887.94962967449	6927.68334930151	12041.1883842292	16691.4654945195	2375.58395470044	2381.994120377	2363.83323859086	2385.15010947506
492	4722.16888155976	6632.31366766305	11411.6804313516	15805.5436094907	2376.0811614854	2381.99487895937	2363.70606987672	2384.88608124123
493	4544.66397567093	6321.78142527969	10773.4049697686	14899.8141681827	2376.76659795266	2381.85489397817	2363.60054759695	2384.45821749104
494	4384.59822252282	6039.34560988225	10183.6352350994	14055.4914728483	2377.31024318207	2381.68552975496	2363.69721132851	2384.14575372486
495	4246.56636898917	5793.86674029027	9659.32708204535	13289.5648134475	2377.75300891976	2381.28016607218	2364.2736014327	2383.94200871367
496	4116.49633466789	5563.83998933558	9170.35830769981	12561.3820995747	2378.24180866037	2380.6421164609	2365.14180357641	2383.72075025087
497	3995.55118916005	5346.97632576755	8703.38506126985	11865.695562934	2378.60562410651	2380.19764586565	2365.78417529498	2383.5818873705
498	3888.48001003999	5149.21276885976	8264.67846653161	11208.59438084	2378.81085611495	2379.91375341384	2366.26857515533	2383.5804679969
499	3793.15956601115	4969.50862328945	7857.5944858082	10590.4082713807	2378.94368763352	2379.63870309935	2366.81523797183	2383.67469401785
500	3700.44446336826	4795.10828591142	7464.41652612719	9997.25027742062	2379.01277350151	2379.62065716651	2367.13508565102	2383.81920541251
501	3610.35528784944	4625.23829821065	7082.46265452715	9425.85583467197	2378.94812601318	2380.11791307457	2367.047666211	2384.01583275512
502	3527.18929553701	4465.89146404344	6720.31349795538	8882.79487301059	2378.75122069934	2380.97780115904	2366.69305329023	2384.26602491158
503	3448.21609824209	4314.46157382156	6377.14630330253	8368.9321765467	2378.53790725405	2381.83203297855	2366.26295722573	2384.52384929856
504	3370.70530777576	4168.34241795676	6052.13831745923	7885.13252939049	2378.42403537139	2382.31232009172	2365.94908835452	2384.74337333271
505	3293.58683741935	4026.33075177608	5743.66462645416	7430.83344316014	2378.52539497267	2382.48086922424	2365.5399228674	2384.94543078116
506	3219.04360511212	3890.63094149752	5452.79450618023	7005.83606573489	2378.71492153588	2382.58536730661	2365.00251043942	2385.17045586539
507	3149.22472965202	3763.74819386927	5182.74648832451	6611.55063561653	2378.7441830901	2382.5357462047	2364.79642163392	2385.40191668364
508	3083.62535818438	3645.39972742569	4935.64474833998	6253.06708616176	2378.52050629692	2382.0576365677	2365.22315832901	2385.65131705311
509	3021.50482110466	3534.60219774553	4709.48471840031	5928.06379238019	2378.19063765907	2381.26012549962	2365.98291479077	2385.90832316891
510	2964.65851208609	3432.80996714355	4501.29181527358	5626.83365525297	2377.86527496733	2380.62832954852	2366.63330016448	2386.12364669608
511	2914.02182462592	3341.69996349591	4315.50085193929	5355.41781782886	2377.36646675754	2380.12832946142	2367.21725307435	2386.30216091677
512	2868.46545387584	3260.01423499376	4151.6846003871	5115.63421669783	2376.70727712538	2379.56332392629	2367.90645297539	2386.4755710364
513	2826.68774599077	3184.80482442434	3999.57541590035	4891.44094315283	2376.28492720144	2379.17410640268	2368.45162025911	2386.63483660494
514	2790.27526511843	3118.66369371327	3863.68877255691	4688.55383916109	2376.1948280559	2379.09832636995	2368.89819696276	2386.85353939244
515	2759.24862064818	3061.96301062118	3746.82177014166	4511.86922914961	2376.22410203897	2379.20564323296	2369.31872307487	2387.09360143641
516	2729.95722659745	3008.42512668781	3636.12920249848	4344.11592810098	2376.30753720125	2379.33486533956	2369.50456591397	2387.17849268811
517	2703.19455930836	2959.37605182132	3534.22553024825	4187.76462540893	2376.60010952452	2379.53040252274	2369.45527478061	2386.9635152291
518	2680.21430521712	2917.01254513695	3445.71110800475	4049.26476099906	2377.08356895707	2379.82321318866	2369.26573649739	2386.59778626346
519	2658.05619348237	2876.36308198504	3360.71957060116	3917.3132756517	2377.43286449927	2380.0319285449	2368.8703246659	2386.3454984262
520	2636.81347159402	2837.67750220576	3279.6474453185	3792.41232853642	2377.73780179852	2380.19150515476	2367.96234497666	2386.25569826162
521	2617.72606212841	2802.96346921679	3206.49432285624	3679.14739665025	2378.10337272573	2380.37371928966	2366.71377882232	2386.180367582
522	2599.55370687379	2769.88619373474	3136.79843317525	3572.34039751481	2378.22730561656	2380.45243171931	2365.77701335772	2386.08810192431
523	2582.2927300899	2738.55418923642	3070.61186539042	3473.02954338904	2377.86424582328	2380.37829169872	2365.04552048856	2385.95046520023
524	2566.45782614807	2709.92953455984	3009.79965250249	3383.06226210557	2377.23130095685	2380.2355089893	2364.23072581406	2385.79162834298
525	2551.58629200384	2682.95778846342	2952.61944030109	3298.47429454653	2376.71989274094	2380.09828512031	2363.71194702936	2385.65909742184
526	2537.79313822936	2657.71696483749	2899.34363839034	3219.63049893083	2376.31716339948	2379.82912730443	2363.65587409528	2385.57047299146
527	2525.30640403054	2634.70805637748	2850.82901283994	3148.41039988907	2375.84462632912	2379.38405567846	2363.9055167913	2385.51916042984
528	2513.83292931355	2613.51109004953	2806.20974413788	3083.12173792084	2375.44526001262	2378.97754115779	2364.35467254046	2385.51637304131
529	2503.07955398453	2593.70609281978	2764.62001277213	3022.0722535257	2375.26204293274	2378.82405465787	2364.89713876581	2385.57332413022
530	2493.21034613152	2575.70445701866	2726.61607204849	2966.49742634233	2375.32164635444	2379.12644148638	2365.89693558165	2385.75485357082
531	2484.33208248562	2559.6290455289	2692.48894361877	2917.00667472004	2375.51694486577	2379.69677828973	2367.25740382791	2386.00819262298
532	2476.06566591761	2544.62709114503	2660.97496049001	2870.96864722437	2375.79022193407	2380.16338299142	2368.18132201611	2386.16814166943
533	2468.565498632	2530.90717009057	2632.92126212916	2828.98288603749	2376.38075001562	2380.60989403634	2368.52741634517	2386.26235079725
534	2461.93176298749	2518.75283839468	2608.61478173915	2791.9641610725	2377.24502480593	2381.15258445668	2368.69732000612	2386.37698352458
535	2455.70403208613	2507.42379856036	2585.95154293097	2757.75396249141	2377.90116463121	2381.46872405695	2368.70817199858	2386.43461038077
536	2449.76184078517	2497.01474822326	2565.02589139067	2727.29389251073	2378.35091617593	2381.4553000478	2368.50040437349	2386.27275194168
537	2444.36906969077	2487.8095004007	2546.65460304904	2701.14689352248	2378.7626560609	2381.30516870806	2368.07594128458	2385.96816629684
538	2439.64181052837	2479.35143066821	2529.81734688424	2676.5864659519	2378.90444751681	2381.13940344453	2367.54415988571	2385.80228024623
539	2435.79053356299	2471.82049523631	2515.41582293516	2654.20548842702	2378.57963047172	2380.71502098354	2366.42476709593	2385.78798120363
540	2432.65684829426	2465.33944678847	2503.5666126929	2634.94627333004	2378.01096381935	2380.05625634354	2364.86921321942	2385.79166506729
541	2429.80355529946	2459.36585560964	2492.0717073139	2616.60647171743	2377.59563923888	2379.68501036955	2363.9344904877	2385.87502136384
542	2427.47338350874	2454.14791135595	2481.04184654755	2599.45902365469	2377.21389184913	2379.69145760463	2364.0554698866	2386.23307858834
543	2425.78458740942	2449.82786549156	2471.3941229088	2584.3888341167	2376.68471802567	2379.81801079428	2364.60046929617	2386.78961160216
544	2424.11325591457	2445.70438101344	2462.14005670243	2570.11150152398	2376.31345133286	2380.0649280872	2365.02665128925	2387.19942948132
545	2422.70873625936	2441.97157403981	2452.94331427789	2556.58352234313	2376.16668786983	2380.72478758524	2365.52891131212	2387.35815444126
546	2421.75595376103	2438.86185312988	2444.37338707305	2544.30294806064	2376.11843877668	2381.69110592156	2366.24798230817	2387.43704116768
547	2420.5343644557	2435.73131994209	2436.80053302525	2532.79770962685	2376.18516017929	2382.36554904184	2366.55978309588	2387.50434744194
548	2418.77573182698	2432.43850710501	2430.42473456439	2522.27053073596	2376.52845441251	2382.61721840922	2366.19458433337	2387.38648058336
549	2416.85955295669	2429.30956180107	2424.93755626202	2512.89387393615	2377.08990058806	2382.76541268877	2365.61733771253	2387.12341539837
550	2415.03688427827	2426.40200751956	2419.94662926796	2504.1502784587	2377.55591999715	2382.88709362903	2365.30598360255	2387.10376089906
551	2413.33170068262	2423.71841471395	2415.80849102947	2496.16433754081	2377.94529520355	2382.87554172565	2365.0834622543	2387.32318138019
552	2411.64368149183	2421.24185205576	2412.70777645921	2489.1594167299	2378.39524030111	2382.6947335274	2364.61882439219	2387.59991017353
553	2410.03743978608	2419.00059036138	2409.99426290514	2482.76621372263	2378.7698238761	2382.5276748625	2364.15917609577	2388.05640984669
554	2408.5775886456	2417.02290044722	2407.01772771523	2476.61542621562	2378.93311451483	2382.55737155918	2363.95162344456	2388.81514296726
555	2407.22689016446	2415.4137862656	2403.83702090987	2470.88883806653	2378.71369425999	2382.82735488401	2364.18859847257	2390.04531429779
556	2405.94909518337	2414.10351183167	2400.83395522099	2465.76333627733	2378.26608719853	2383.20583655379	2364.78348428157	2391.60729180249
557	2404.81029990246	2412.85823805601	2397.8427520639	2460.86227326117	2377.94327498313	2383.61284307204	2365.56481355274	2393.16028285141
558	2403.88309295446	2411.91744797029	2394.59244329772	2456.11051078607	2377.56633627967	2384.1265276755	2366.39312461797	2394.64588039823
559	2403.12965644979	2411.3054950206	2391.21618398965	2451.70850374481	2377.04682797458	2384.77384137757	2367.27748448081	2396.24151068123
560	2402.45047680503	2410.46584573921	2388.15438036711	2447.69299423759	2376.87344905141	2385.39800734678	2368.26921882994	2397.96013099736
561	2401.8611890577	2409.15179872054	2385.6848269744	2444.10077960571	2377.23891812694	2385.92847186456	2369.428944975	2399.61916508273
562	2401.3661791733	2407.67789225756	2383.64126253804	2440.88286994388	2377.82986100524	2386.41982272758	2370.76681596891	2401.26941375942
563	2400.84905996045	2406.32945243036	2381.79800955883	2437.94732648252	2378.37583745068	2386.90299537729	2372.25846111527	2403.27389995327
564	2400.35271524717	2405.03789454661	2380.07651727961	2435.55374031223	2379.09772087759	2387.18326939496	2374.0856567645	2405.51606199299
565	2399.94371538571	2403.7161538477	2378.46676564974	2433.65440655851	2380.08961987962	2387.35702911729	2376.20861518125	2407.87560788635
566	2399.54120297101	2402.62183631439	2376.84587322968	2431.69644250415	2380.89094699015	2387.89186711883	2378.27061954044	2410.70996507784
567	2399.12110809653	2401.81212662948	2375.79179079163	2429.74923713927	2381.10816815538	2388.78198048614	2380.04283260052	2413.94821109684
568	2398.70651119639	2401.13347319527	2375.21953451974	2428.03334688245	2381.04387038133	2389.8025247777	2381.7109776623	2417.47404797836
569	2398.2872803765	2400.52737757178	2374.0118210924	2426.22264015917	2381.28164779106	2391.09253027592	2383.54017871424	2421.57683992532
570	2397.77013271647	2400.09588125197	2371.43489759488	2424.0343351432	2381.7305361217	2392.6597902271	2385.27245308733	2425.79145881292
571	2397.19867867134	2399.86463765002	2368.25174628318	2421.70037430825	2382.17285163228	2394.4421566614	2386.93959778235	2430.17169125617
572	2396.76812641011	2399.66056620768	2365.59018659173	2419.66671252972	2383.0021092287	2396.473748037	2389.24140629239	2435.78527356771
573	2396.56898164117	2399.5023437335	2363.149908791	2418.13299671444	2384.50056748937	2398.70132922066	2391.603544066	2442.28948072254
574	2396.4837769092	2399.42637096709	2360.51113475837	2416.82840024789	2386.4068685444	2401.16252772142	2393.92706240249	2449.33261074135
575	2396.39576063767	2399.28615324683	2358.62248133866	2415.49316772347	2388.29910262715	2404.02775596091	2397.62483357111	2457.96893450534
576	2396.3214377665	2399.06287095041	2357.94881776331	2414.07877557469	2390.00051721815	2406.98175688375	2402.97773019342	2467.91603596146
577	2396.33433219433	2398.83560930099	2358.02927005635	2412.71708909763	2391.72822026069	2409.9288386795	2409.26525086771	2478.70505727613
578	2396.40322078277	2398.60473090517	2358.42384025144	2411.41893617949	2393.65109268231	2413.36876163723	2416.39820682835	2491.11060665983
579	2396.49688039341	2398.37059836956	2358.69253038224	2410.19514470749	2395.93801541054	2417.801286046	2424.2874093097	2505.90729232304
580	2396.74514330566	2398.18586915945	2359.32107949178	2408.93997292234	2398.15681434893	2422.95683688396	2432.59001157242	2522.26674155874
581	2397.0867889187	2398.02624717968	2360.43349834959	2407.67611466254	2400.35091733801	2428.65520148555	2441.54127495785	2539.97673575652
582	2397.20401477372	2397.77666469618	2361.04719657915	2406.60705121197	2403.40260821085	2435.53018367428	2451.91917282137	2560.73611427177
583	2396.96538427404	2397.36897825801	2360.35549090115	2405.76727082622	2407.14401024649	2443.22459986571	2462.52323566398	2583.15626199188
584	2396.57515714616	2396.87237536128	2358.99755159853	2405.06429060033	2411.27252409726	2451.58789080499	2473.4144841194	2607.04956155701
585	2396.21907541603	2396.37778469241	2358.15956863811	2404.51113507732	2416.46834965617	2461.56379681006	2487.26312674208	2635.91634895173
586	2395.77959013127	2395.76999007111	2358.30463467057	2404.43407286173	2422.64786069048	2472.61132703154	2503.4152086565	2668.39604543199
587	2395.20544756897	2395.07861313225	2358.81670117907	2404.72489496154	2429.5405320767	2484.52430706863	2520.91341747633	2703.45586459004
588	2394.78183259929	2394.61183928503	2359.26324637921	2404.74490952494	2437.54621537167	2498.74870191212	2541.97292548989	2745.08783091495
589	2394.5824474282	2394.41930226085	2359.87516052331	2404.33214035417	2446.49508508574	2514.66646130571	2566.21314268275	2791.49726675906
590	2394.45010355271	2394.31774897125	2360.70547096941	2403.79493758309	2456.27885312582	2531.889395471	2592.94077810045	2841.62250892441
591	2394.32364977954	2394.26603459557	2361.05486159168	2403.20009885736	2467.38967714358	2552.20826011567	2623.9019526213	2900.55510357466
592	2394.29867496246	2394.47558356007	2360.88927058771	2402.47203021361	2479.2593257277	2574.63255794266	2657.4712655265	2965.76782569894
593	2394.39087651622	2394.89820455064	2360.56733862201	2401.63051294562	2491.89590708494	2598.75208854762	2693.41252234028	3036.07161668165
594	2394.41926608898	2395.10332913602	2359.97880326917	2400.88540758471	2506.65608829405	2627.22805297736	2735.55565330555	3118.5652722793
595	2394.14928397735	2395.03830321844	2358.43513147268	2400.11181008517	2522.56624883838	2658.71515513375	2781.69095911017	3209.648406348
596	2393.73185265259	2394.92640930547	2356.22713278147	2399.24738750822	2539.39895787402	2692.57548588429	2831.01237228759	3307.53179325526
597	2393.56420702482	2394.75098387397	2354.71355867828	2398.59585704558	2559.63016698894	2732.53132672428	2889.45527084906	3422.03096952476
598	2393.75785771907	2394.26192601281	2354.17283150222	2398.32561189248	2582.45440759687	2776.9762281053	2954.91256252313	3549.2269010433
599	2394.08867214278	2393.52073094353	2353.86654771508	2398.25707590297	2607.08873013842	2824.8896678182	3025.6138373342	3686.36256714865
600	2394.45042037963	2392.97812934197	2353.62821998356	2398.17201225704	2636.04286474174	2880.87281836716	3107.99949673737	3844.99652454093
601	2394.99264630013	2392.75339884967	2353.79042093668	2398.08257369477	2668.46752774165	2942.94978486883	3199.28598546845	4019.84694631996
602	2395.76838099942	2392.65734110774	2354.46858792342	2398.09426150431	2703.19538777459	3008.9929466756	3296.44410412467	4205.57295232601
603	2396.5266253981	2392.67797279138	2355.17053069049	2398.12886168782	2742.25910342124	3083.37588764525	3405.54578795323	4413.64451936999
604	2397.01638041677	2392.80331057578	2355.40405898458	2398.10816024745	2787.69133326226	3170.47219163558	3532.66297220134	4655.53162426278
605	2397.20886774381	2393.25734907843	2354.89314254651	2398.05741187421	2836.51670935247	3264.55706506844	3669.65443643056	4916.6350495976
606	2397.26802793013	2393.92307504351	2354.01251818351	2398.01565653682	2888.58649768384	3365.04126229385	3815.82449745399	5195.24107874298
607	2397.23194019013	2394.27699333629	2353.24614624181	2397.92535815393	2950.17330774272	3484.00168906193	3988.41339639612	5522.14793967274
608	2396.99329737168	2394.16603755319	2352.44596652607	2397.72826575707	3017.94483186723	3615.08439165218	4178.42316934081	5880.99537570619
609	2396.56418555614	2393.90387136794	2351.43457363801	2397.46178922861	3090.42440908795	3755.47015076351	4381.72676375697	6264.66768806761
610	2396.16177380811	2393.66709476181	2350.6519101195	2397.21188376353	3176.6681189299	3922.53797377516	4622.87078784669	6717.82994158832
611	2395.75128375233	2393.30395997208	2350.32809548995	2396.99094735867	3274.06005601602	4111.33845788323	4894.45032741062	7225.54472372886
612	2395.27365414386	2392.7643881875	2350.22108957218	2396.77456352618	3379.68875141315	4316.20691667498	5188.72756050812	7774.11276091829
613	2394.90962974285	2392.37748281643	2350.0625953632	2396.59346573405	3502.16693931217	4553.44943211634	5529.74973372936	8410.05632644065
614	2394.64853114957	2392.12984414912	2349.50517499839	2396.47978721177	3639.86412746221	4819.30964895797	5911.6588749649	9123.37082356711
615	2394.39864874136	2391.89115469793	2348.79238236476	2396.38439840911	3789.65483012243	5108.16543491833	6326.23976749098	9897.77132761866
616	2394.2191819439	2391.8151412044	2348.54240808672	2396.21613862438	3957.90929124879	5433.52420641502	6794.00379097625	10770.3596199541
617	2394.17983571757	2392.16332265633	2348.85079413977	2395.98235756449	4141.99988402241	5791.5166335195	7309.97219185178	11741.6533637047
618	2394.23650589888	2392.79116361182	2349.38451130288	2395.73912559833	4340.25783198446	6177.95053322309	7867.36522661059	12795.8009088558
619	2394.27767822765	2393.24330916784	2350.11889340563	2395.46836301715	4560.49165463101	6605.84904232319	8483.99279001424	13945.3500670465
620	2394.38015379574	2393.43827312641	2351.31219233043	2395.10864050086	4806.000231904	7082.79220048869	9168.4046683	15210.8318688104
621	2394.56329115997	2393.57808612824	2352.92350306181	2394.69116823556	5072.37679725084	7600.59350225901	9910.01448005711	16579.5072691033
622	2394.62941225753	2393.63266852835	2354.47942408258	2394.33682577186	5355.87140042573	8148.62626673733	10697.9278685751	18014.0189661981
623	2394.32969461176	2393.56179482167	2356.48774270963	2394.00590346892	5695.1268822068	8794.74343299921	11610.158540966	19602.4514623945
624	2393.84308367496	2393.41057577193	2358.93620686728	2393.64874136216	6077.3307998364	9518.41698250009	12622.7240482853	21328.8408320836
625	2393.61355327776	2393.27693613732	2360.57135594944	2393.37129351654	6421.55027776512	10176.448797913	13571.7357997378	22999.7571316754
626	2393.77635340389	2393.12876119137	2361.2288487933	2393.27413459133	6779.52367402717	10865.8337155626	14597.5981286723	24807.8274561126
627	2394.1168061395	2392.91347409324	2361.48987522399	2393.30402039668	7186.61876772002	11649.0266298751	15771.1889804434	26838.0103634613
628	2394.55399346887	2392.69830642967	2361.21927111731	2393.33617672386	7537.34681488909	12331.0195106752	16824.3301822648	28735.3731048175
629	2395.0069973763	2392.55048978737	2360.28187234909	2393.24582936414	7726.21907157982	12716.8043277879	17488.8435613502	30144.9829312768
630	2395.7031495248	2392.52906483104	2357.67963401563	2392.94754223092	7757.59372639288	12830.9734446119	17854.3201985322	31348.9808607945
631	2396.60701836287	2392.56179045944	2353.97585953639	2392.55370806498	7697.43868665191	12788.7282413539	18056.2969847686	32460.3576051622
632	2397.24354105304	2392.51897561038	2351.37740727194	2392.23629589863	7532.67978648677	12530.9742130512	17895.5144624609	32870.4549562306
633	2397.60442500873	2392.30667394039	2349.97891669359	2391.94182219364	7162.59628772547	11875.5614797038	17141.7580745205	32382.2351738936
634	2397.90548913209	2392.0364154058	2348.68782733434	2391.60612476296	6628.16095330821	10912.5816047731	15964.5012822022	31333.0723585414
635	2398.0078378187	2391.88672339412	2347.93019764722	2391.38515466571	6128.83986903315	9991.30224848853	14764.0166554232	29915.9260627684
636	2397.62117313124	2391.85391936417	2348.60440918445	2391.34191752216	5605.17447231554	8984.15649833197	13315.0482090072	27686.609764662
637	2396.88458607115	2391.84416563162	2350.25737490457	2391.39726158148	4991.41672640144	7783.93647255696	11521.7372340456	24718.9366391183
638	2396.30326444215	2391.90074686925	2351.28795037012	2391.49390184616	4477.59850583534	6770.44837755016	9978.45221485823	21982.8657839454
639	2395.93278269559	2392.15019246166	2351.88036166092	2391.78856867098	4088.901692488	5976.94439396331	8685.35696932318	19253.5556401277
640	2395.5516416483	2392.53068874208	2352.70736227413	2392.24178374368	3736.66394224986	5231.68802328451	7390.14417337503	16191.8991957281
641	2395.24941865218	2392.80300580617	2352.90059889822	2392.50194906608	3440.15079069489	4607.002453155	6308.4755984177	13596.4573691726
642	2395.0794926959	2393.06674072582	2351.38975316082	2392.55818354846	3231.69728782557	4167.68204538644	5539.56275647658	11576.0648746474
643	2394.98493748016	2393.4002292452	2348.82116762781	2392.57740172468	3091.97220927943	3860.8729765026	4958.53841593242	9755.84666052037
644	2394.88987242484	2393.53234946848	2346.90148039497	2392.47469903195	2962.74167908299	3582.42615621284	4444.94623272217	8208.79899648916
645	2394.88026156148	2393.3099626708	2345.83942525793	2392.11684882325	2851.41584614417	3351.91474742877	4042.69830184851	7080.00938295882
646	2394.95321307023	2392.88983139481	2344.91581341269	2391.5815995734	2779.79923027887	3206.07361578711	3786.82490809833	6288.3177598173
647	2394.89956259393	2392.46568564597	2344.44539905565	2391.1005094024	2711.24951187561	3066.4962250849	3543.54699208483	5567.34905598686
648	2394.6517454304	2391.91475173227	2344.70137279599	2390.5861115941	2646.79841620653	2936.64581862554	3321.00559422835	4963.04168462306
649	2394.33020279886	2391.20446838674	2345.40069461736	2389.96761978233	2601.59578246594	2848.49349846326	3172.75489075805	4571.15110312487
650	2394.00777922418	2390.66388425236	2346.0237727778	2389.50161261209	2560.17646192553	2766.39451652141	3033.13552600035	4200.02780677966
651	2393.62761180211	2390.28684346082	2346.7050430679	2389.22047058483	2523.4489485959	2691.15600690137	2902.23967609687	3848.50118159047
652	2393.15137256439	2389.93064485239	2347.73799357261	2388.99554823885	2498.77352388742	2639.75936036713	2811.41004547456	3607.67718051598
653	2392.67970843985	2389.71951913295	2348.84161099151	2388.8418852744	2480.36272017147	2600.82121383598	2741.8630708879	3424.32114927704
654	2392.31326635737	2389.7776970084	2349.73488202421	2388.77452139177	2462.42906981942	2562.95820422521	2674.81518909136	3245.19843359448
655	2391.96111243695	2390.32880145195	2350.4746795974	2388.89263783871	2447.52015840358	2530.97295464322	2618.03065751893	3091.14002692368
656	2391.60325044937	2391.18898116331	2351.1621411262	2389.15514220466	2438.34375806735	2510.31655647373	2580.60478551456	2988.50050686397
657	2391.44673379953	2391.87125543818	2351.58265004288	2389.36666370239	2429.35268103878	2490.57834904699	2545.75058769776	2892.33059535214
658	2391.69012177177	2392.46308318134	2352.08325153199	2389.50830849118	2420.85525381049	2472.43334569882	2515.53663474368	2807.58947382653
659	2392.16321905794	2393.16669760772	2352.65134831813	2389.66348329536	2415.10940909926	2460.06734406233	2496.3493838103	2751.66493521131
660	2392.51994717424	2393.6672794782	2352.53286014358	2389.79026817529	2409.49236846929	2448.33585991372	2477.87867924127	2698.25061867213
661	2392.72852031815	2393.79585339756	2350.82544183762	2390.02197024852	2403.77148398332	2437.38581341337	2461.17283184161	2648.96821533958
662	2392.96096722941	2393.73538974957	2348.18357161827	2390.35002375912	2399.12057952376	2429.34211161076	2450.24801677257	2614.41122761974
663	2393.17693123765	2393.6989879636	2346.18840431093	2390.51969945719	2395.02658438434	2422.02725061575	2439.24587491223	2581.73101159138
664	2393.48574160476	2393.64056382808	2344.89694554842	2390.39152734856	2391.71727800102	2415.96964953556	2428.23458384188	2551.71970467682
665	2393.85749504899	2393.46673652652	2343.60075193274	2390.0978627446	2389.35109213269	2411.89716998776	2419.72302550343	2529.5354876475
666	2394.04298608449	2393.3196605808	2342.73280474305	2389.7917143537	2387.31093455749	2407.93147184766	2411.51389731586	2508.87878160596
667	2393.90665658708	2393.2325939852	2342.95067517126	2389.4660191676	2385.87045302755	2404.19743694606	2403.25420412267	2490.41726557342
668	2393.60684038001	2393.16565827369	2343.75575851646	2389.08539111274	2385.17473588252	2401.47331446436	2395.94915547963	2476.61677490402
669	2393.33516989861	2393.15130327776	2343.84677221852	2388.76035429957	2384.41385178183	2398.86081530379	2389.43875587421	2463.87496519967
670	2393.07787283366	2393.29728589944	2342.84452087718	2388.36199907643	2383.67841220508	2396.30574749559	2383.61427095271	2452.69462216142
671	2392.76840978508	2393.51845376753	2341.64143077705	2387.87162596003	2383.30028103772	2394.20486303015	2378.61135532759	2444.41628307409
672	2392.51926255191	2393.55789280367	2340.84365188527	2387.56507431344	2382.83140554797	2392.33628874732	2374.63659693558	2436.69423091529
673	2392.15622119839	2393.21914000384	2339.69752194059	2387.64121495939	2382.0446336881	2390.6971132657	2372.10984498976	2429.89564993879
674	2391.67715455869	2392.71097316014	2338.02653167745	2387.91109467866	2381.21022364206	2389.35924417241	2370.78564380218	2424.87162062575
675	2391.45266258681	2392.3843393884	2337.30256055654	2388.06881677136	2380.62623802554	2388.21303676008	2369.87262395802	2420.00227029488
676	2391.74064229926	2392.27417214198	2338.41072852143	2388.03757050234	2380.43103125108	2387.46298904134	2369.87896946288	2415.19123283248
677	2392.35669296966	2392.19878749878	2340.70389214414	2387.95829175173	2380.46624223719	2387.16585674995	2371.16409251673	2411.24524443194
678	2393.00796793762	2392.18420651149	2343.35553582804	2387.85170374249	2380.58486035854	2386.99038176024	2372.71346599633	2407.89908587251
679	2393.40162054277	2392.25645023278	2345.53914397651	2387.73852969761	2380.63987498982	2386.60530594654	2373.51256277841	2404.88753793345
680	2393.47972257378	2392.60942449217	2347.88547410051	2387.53307203428	2380.7290342837	2385.9237675254	2373.87531817303	2402.35681429076
681	2393.45080714964	2393.1558117196	2350.58261618343	2387.27199276969	2380.92795888909	2385.17063529502	2374.32436616476	2400.38206077385
682	2393.42171960552	2393.49979786839	2352.14005333726	2387.15955452675	2381.056446925	2384.48224700221	2374.15822764206	2398.59145639218
683	2393.28105937769	2393.75551453925	2351.52146056464	2387.29072294754	2381.16268018141	2383.8817695413	2372.69094817919	2397.24702947
684	2393.01555894512	2394.07915920924	2349.69668168294	2387.52747747277	2381.27640000393	2383.31042205036	2370.46516653567	2396.45676576789
685	2392.87926320695	2394.13801664615	2348.18445302627	2387.72460142332	2381.18974384508	2382.7816206418	2368.62229337784	2395.6177804498
686	2392.89295050087	2393.43676634813	2346.3347198113	2387.98544113127	2380.68609836678	2382.25293829084	2366.98528358117	2394.7691466149
687	2392.92415225613	2392.27365705701	2343.80261546098	2388.36069143662	2379.94146934579	2381.7379770183	2365.10293556461	2394.14200484313
688	2392.99704300929	2391.50632740619	2342.56465861886	2388.62615842216	2379.33692290677	2381.33419650502	2363.70542530966	2393.42157151958
689	2393.38478814006	2391.29181208083	2343.27152357144	2388.63322649164	2378.87515596334	2381.1908175852	2362.97551391268	2392.37941727216
690	2394.0072016345	2391.19432457784	2344.78101701911	2388.52276862575	2378.41233026041	2381.20317253362	2362.54917953499	2391.21545105459
691	2394.3584309387	2391.18227174821	2346.38035622627	2388.5048237727	2378.10970916965	2381.08788819205	2362.33642375557	2390.25739674068
692	2394.27378317672	2391.3360366025	2348.42214257374	2388.66102000632	2377.9744305114	2380.697362084	2362.44142749565	2389.57683395264
693	2394.03085885429	2391.62195361623	2350.91564468466	2388.85224524664	2377.91811779575	2380.22957407232	2362.84145775574	2389.01909089636
694	2393.78724549007	2391.83735683783	2352.63308068695	2388.95742821109	2377.95876292905	2379.91952450781	2363.25614523381	2388.57251432116
695	2393.5501295239	2391.99450241006	2353.59680277114	2388.96903281564	2378.08620851577	2379.79101889468	2363.6762883977	2388.23889890238
696	2393.23859649167	2392.19506616833	2354.44974534979	2388.95826919156	2378.30011730341	2379.72726987282	2364.23399381911	2388.02367563941
697	2392.87808255604	2392.37051170005	2354.89499988379	2388.92218537924	2378.63321141274	2379.75238849657	2364.86085435187	2387.92064576762
698	2392.4882309109	2392.48050646932	2354.75054366262	2388.84616871555	2379.09196144997	2379.88061512093	2365.52895336915	2387.92738308704
699	2392.06672989644	2392.54042072201	2354.07688704012	2388.72096239708	2379.65918833734	2380.1058807155	2366.26370508902	2388.04620821154
700	2391.6060833948	2392.56527221822	2352.94092107379	2388.55164825381	2380.33213966963	2380.42183225647	2367.07669863258	2388.27804259727
