# Supplementary material for: Light wavelength and pulsing frequency affect avoidance responses of Canada geese
Source: PeerJ. 2023 Nov 21;11:e16379. doi: 10.7717/peerj.16379 (PMC10668863; doi:10.7717/peerj.16379)
Supplement: Supplemental Information 18 — The different LED shapes correspond to LEDs with different peaks (i.e., 4,000 photons). [file peerj-11-16379-s018.csv]

wl	1200_Cloudy_45Deg
300	311.0617067
301	313.5924664
302	319.0141777
303	325.979876
304	335.8354562
305	346.788584
306	358.1322837
307	378.113101
308	389.4567015
309	409.2570754
310	442.8193145
311	482.52076
312	513.1228947
313	541.030476
314	561.1143022
315	581.7474595
316	614.8214682
317	656.135403
318	693.0482155
319	730.6110165
320	771.1479287
321	795.3273165
322	796.6005577
323	815.746668
324	867.9255815
325	955.9527325
326	1044.059483
327	1093.056856
328	1124.555892
329	1165.443458
330	1201.61913
331	1189.289678
332	1175.4575
333	1178.301667
334	1196.473051
335	1203.406749
336	1162.151692
337	1129.232819
338	1170.995755
339	1296.751913
340	1371.979391
341	1387.291066
342	1373.215714
343	1351.036213
344	1330.180086
345	1309.150771
346	1345.714117
347	1352.252157
348	1360.451942
349	1396.435342
350	1456.368101
351	1510.660691
352	1506.499433
353	1541.146445
354	1619.264903
355	1668.458464
356	1608.464177
357	1487.2081
358	1401.119481
359	1468.81314
360	1570.747916
361	1602.307081
362	1626.528838
363	1687.520517
364	1730.609704
365	1840.863964
366	1951.403514
367	2011.612431
368	1998.006787
369	2007.075748
370	2024.213265
371	2002.83746
372	1935.554905
373	1810.199813
374	1724.270397
375	1748.535097
376	1849.429949
377	2015.104028
378	2126.326024
379	2113.616531
380	2050.65216
381	1972.410855
382	1797.092837
383	1594.327907
384	1596.593198
385	1705.669946
386	1801.374728
387	1834.995061
388	1849.352998
389	1936.435058
390	2082.420968
391	2194.193841
392	2082.548731
393	1787.987704
394	1682.688428
395	1877.043185
396	1896.440928
397	1881.05557
398	2096.319446
399	2506.031235
400	2791.296663
401	2965.810033
402	3067.958126
403	3115.046613
404	3088.106035
405	3062.19217
406	3029.908348
407	3019.614912
408	3090.40785
409	3131.50599
410	3125.991544
411	3144.881968
412	3256.111219
413	3324.030521
414	3330.902133
415	3347.03834
416	3373.596369
417	3359.60837
418	3314.036408
419	3268.226832
420	3271.758691
421	3312.662631
422	3318.342342
423	3277.789607
424	3256.877572
425	3261.932067
426	3253.222237
427	3221.903502
428	3173.357192
429	3074.226096
430	2850.873516
431	2808.412938
432	2980.913809
433	3231.492125
434	3294.048546
435	3367.696041
436	3537.776682
437	3623.572559
438	3552.250027
439	3506.490095
440	3533.553051
441	3649.527922
442	3787.849563
443	3893.704471
444	3949.28953
445	3924.622091
446	3899.10558
447	3914.480514
448	4009.83307
449	4059.081269
450	4133.765816
451	4196.667234
452	4192.226568
453	4081.010238
454	4011.025753
455	4017.365892
456	4059.658578
457	4143.342374
458	4159.412525
459	4143.73576
460	4157.77226
461	4215.644317
462	4307.903275
463	4352.8847
464	4364.212852
465	4379.733858
466	4408.893755
467	4454.154145
468	4507.356686
469	4618.310456
470	4687.570382
471	4786.564865
472	4970.415998
473	5169.281165
474	5340.780186
475	5523.170941
476	5679.901369
477	5849.28947
478	6061.407375
479	6311.443595
480	6528.11555
481	6759.973609
482	6943.872007
483	7081.984512
484	7171.949759
485	7154.78059
486	6860.947262
487	6685.912176
488	6898.19499
489	7204.252839
490	7481.785864
491	7693.369904
492	7671.673853
493	7683.221041
494	7813.684793
495	7933.303833
496	8052.633948
497	8090.641118
498	8025.323135
499	7985.455389
500	7912.220617
501	7796.456892
502	7679.009309
503	7712.914558
504	7746.48632
505	7797.294734
506	7965.033036
507	8028.131872
508	7944.348092
509	7956.284846
510	7979.150152
511	7987.656688
512	8027.194109
513	8019.187666
514	7904.709156
515	7865.084787
516	7801.57015
517	7525.559425
518	7231.427233
519	7278.617737
520	7444.769243
521	7682.589092
522	7804.190448
523	7836.43242
524	7879.709373
525	7967.842257
526	7902.581951
527	7644.366531
528	7533.114952
529	7708.58797
530	7813.587801
531	7872.513371
532	7857.16806
533	7715.814199
534	7581.46145
535	7623.759692
536	7682.411635
537	7649.644791
538	7559.813685
539	7523.469635
540	7392.258225
541	7245.228293
542	7207.498793
543	7213.18788
544	7229.245742
545	7244.158095
546	7225.024354
547	7199.4361
548	7115.753397
549	7076.58271
550	7078.272677
551	7038.979535
552	7009.120443
553	6970.772329
554	6937.983659
555	6946.958056
556	6929.190527
557	6816.144522
558	6709.110059
559	6582.955958
560	6473.882
561	6489.299765
562	6475.295027
563	6432.010854
564	6397.246709
565	6352.408046
566	6265.182246
567	6213.529856
568	6194.617162
569	6117.903054
570	6004.686881
571	5906.976461
572	5863.85333
573	5898.682091
574	5910.776511
575	5840.461739
576	5753.387556
577	5686.677721
578	5629.373152
579	5563.316132
580	5527.340694
581	5540.152344
582	5564.400107
583	5587.70869
584	5589.010187
585	5551.885423
586	5467.730817
587	5404.576381
588	5349.35188
589	5148.691489
590	4936.650955
591	4894.416784
592	4963.294157
593	4957.48437
594	4936.611744
595	4893.787095
596	4867.134662
597	4856.514316
598	4839.291072
599	4804.548326
600	4777.287917
601	4732.873327
602	4681.169992
603	4640.686046
604	4634.221938
605	4641.65268
606	4606.634057
607	4551.199751
608	4516.433464
609	4476.081402
610	4409.924682
611	4360.752907
612	4324.406795
613	4309.922279
614	4258.888843
615	4217.459564
616	4172.933202
617	4111.74159
618	4082.184554
619	4079.547865
620	4081.580203
621	4088.826837
622	4049.328699
623	3964.091641
624	3905.953609
625	3849.661713
626	3789.69129
627	3745.945011
628	3674.976286
629	3598.443721
630	3548.045909
631	3521.310175
632	3482.843468
633	3465.076398
634	3449.386175
635	3445.212894
636	3423.382186
637	3414.232294
638	3402.025674
639	3392.162229
640	3349.42291
641	3293.805886
642	3247.071291
643	3217.877593
644	3208.620329
645	3189.968441
646	3132.424291
647	3063.474678
648	3040.675423
649	3004.181119
650	2948.545983
651	2927.926441
652	2921.599087
653	2888.738852
654	2879.109285
655	2853.818213
656	2738.782694
657	2582.221693
658	2544.740518
659	2635.264202
660	2659.517138
661	2670.658687
662	2687.066803
663	2677.567812
664	2653.380191
665	2623.825591
666	2603.126468
667	2568.949141
668	2546.860017
669	2532.310395
670	2507.42246
671	2481.483884
672	2442.861572
673	2413.451004
674	2389.777942
675	2359.619534
676	2331.856324
677	2305.303628
678	2274.550287
679	2242.009363
680	2226.876669
681	2217.271474
682	2184.086035
683	2156.717145
684	2127.432307
685	2087.89011
686	2061.010615
687	1932.486578
688	1749.327892
689	1639.421494
690	1653.889739
691	1661.764831
692	1702.161398
693	1728.546498
694	1734.625298
695	1728.26566
696	1724.13877
697	1730.472409
698	1739.812866
699	1726.053093
700	1692.588662
